# Supplementary material for: (E)-Methyl 2-[(2-formyl-6-meth­oxy­phen­oxy)meth­yl]-3-phenyl­acrylate
Source: Acta Crystallogr Sect E Struct Rep Online. 2011 Dec 23;68(Pt 1):o229. doi: 10.1107/S1600536811054365 (PMC3254561; doi:10.1107/S1600536811054365)
Supplement: Supplementary file 1 [file e-68-0o229-sup1.cif]

##############################################################################
#                                                                            #
# This CIF contains the data in a paper accepted for publication in          #
# Acta Crystallographica Section E. It conforms to the requirements of       #
# Notes for Authors for Acta Crystallographica Section E, and has been       #
# peer reviewed under the auspices of the IUCr Commission on Journals.       #
#                                                                            #
# Full details of the Crystallographic Information File format               #
# are given in the paper "The Crystallographic Information File (CIF):       #
# a New Standard Archive File for Crystallography" by S. R. Hall, F. H.      #
# Allen and I. D. Brown [Acta Cryst. (1991), A47, 655-685].                  #
#                                                                            #
# The current version of the core CIF dictionary is obtainable from          #
# ftp://ftp.iucr.org/pub/cif_core.dic.                                       #
#                                                                            #
# Software is freely available for graphical display of the structure(s)     #
# in this CIF. For information consult the CIF software page                 #
# http://www.iucr.org/resources/cif/software.                                #
#                                                                            #
# This file may be used for bona fide research purposes within the           #
# scientific community so long as proper attribution is given to the journal # 
# article from which it was obtained.                                        #
#                                                                            #
##############################################################################
data_I
_audit_creation_method     SHELXL-97
_chemical_name_systematic
;
(<i>E</i>)-Methyl 2-[(2-formyl-6-methoxyphenoxy)methyl]-3-phenylacrylate
;
_chemical_name_common     ?
_chemical_formula_moiety     'C19 H18 O5'
_chemical_formula_sum     'C19 H18 O5'
_chemical_formula_iupac     'C19 H18 O5'
_chemical_formula_weight     326.33
_chemical_melting_point     ?
_symmetry_cell_setting     triclinic
_symmetry_space_group_name_H-M     'P -1'
_symmetry_space_group_name_Hall     '-P 1'
loop_
    _symmetry_equiv_pos_as_xyz
    'x, y, z'
    '-x, -y, -z'
_cell_length_a     8.4696(5)
_cell_length_b     12.1662(7)
_cell_length_c     16.9860(9)
_cell_angle_alpha     94.423(3)
_cell_angle_beta     100.038(3)
_cell_angle_gamma     103.475(3)
_cell_volume     1663.33(16)
_cell_formula_units_Z     4
_cell_measurement_reflns_used     8303
_cell_measurement_theta_min     1.2
_cell_measurement_theta_max     28.4
_cell_measurement_temperature     293(2)
_exptl_crystal_description     block
_exptl_crystal_colour     colourless
_exptl_crystal_size_max     0.20
_exptl_crystal_size_mid     0.20
_exptl_crystal_size_min     0.20
_exptl_crystal_density_diffrn     1.303
_exptl_crystal_density_meas     ?
_exptl_crystal_density_method     'not measured'
_exptl_crystal_F_000     688
_exptl_absorpt_coefficient_mu     0.094
_exptl_absorpt_correction_type     none
_exptl_absorpt_process_details     ?
_exptl_absorpt_correction_T_min     ?
_exptl_absorpt_correction_T_max     ?
_exptl_special_details     ?
_diffrn_ambient_temperature     293(2)
_diffrn_radiation_type     MoK\a
_diffrn_radiation_wavelength     0.71073
_diffrn_radiation_source     'fine-focus sealed tube'
_diffrn_radiation_monochromator     graphite
_diffrn_measurement_device_type     'Bruker SMART APEXII area-detector'
_diffrn_measurement_method     '\w and \f scans'
_diffrn_detector_area_resol_mean     ?
_diffrn_reflns_number     30114
_diffrn_reflns_av_R_equivalents     0.0322
_diffrn_reflns_av_sigmaI/netI     0.0345
_diffrn_reflns_theta_min     1.23
_diffrn_reflns_theta_max     28.41
_diffrn_reflns_theta_full     28.41
_diffrn_measured_fraction_theta_max     0.992
_diffrn_measured_fraction_theta_full     0.992
_diffrn_reflns_limit_h_min     -11
_diffrn_reflns_limit_h_max     11
_diffrn_reflns_limit_k_min     -16
_diffrn_reflns_limit_k_max     16
_diffrn_reflns_limit_l_min     -21
_diffrn_reflns_limit_l_max     22
_diffrn_standards_number     ?
_diffrn_standards_interval_count     ?
_diffrn_standards_interval_time     ?
_diffrn_standards_decay_%     ?
_refine_special_details
;
Refinement of <i>F</i>^2^ against ALL reflections. The weighted <i>R</i>-factor
<i>wR</i> and goodness of fit <i>S</i> are based on <i>F</i>^2^, conventional
<i>R</i>-factors <i>R</i> are based on <i>F</i>, with <i>F</i> set to zero for
negative <i>F</i>^2^. The threshold expression of <i>F</i>^2^ >
\s(<i>F</i>^2^) is used only for calculating <i>R</i>-factors(gt) <i>etc</i>.
and is not relevant to the choice of reflections for refinement.
<i>R</i>-factors based on <i>F</i>^2^ are statistically about twice as large
as those based on <i>F</i>, and <i>R</i>- factors based on ALL data will be
even larger.
;
_reflns_number_total     8303
_reflns_number_gt     5258
_reflns_threshold_expression     I>2sigma(I)
_refine_ls_structure_factor_coef     Fsqd
_refine_ls_matrix_type     full
_refine_ls_R_factor_all     0.0792
_refine_ls_R_factor_gt     0.0436
_refine_ls_wR_factor_gt     0.1135
_refine_ls_wR_factor_ref     0.1367
_refine_ls_goodness_of_fit_ref     0.928
_refine_ls_restrained_S_all     0.928
_refine_ls_number_reflns     8303
_refine_ls_number_parameters     433
_refine_ls_number_restraints     0
_refine_ls_hydrogen_treatment     constr
_refine_ls_weighting_scheme     calc
_refine_ls_weighting_details
         'calc w=1/[\s^2^(Fo^2^)+(0.0725P)^2^+0.2552P] where P=(Fo^2^+2Fc^2^)/3'
_atom_sites_solution_hydrogens     geom
_atom_sites_solution_primary     direct
_atom_sites_solution_secondary     difmap
_refine_ls_shift/su_max     0.001
_refine_ls_shift/su_mean     0.000
_refine_diff_density_max     0.165
_refine_diff_density_min     -0.177
_refine_ls_extinction_method     none
_refine_ls_extinction_coef     ?
loop_
    _atom_type_symbol
    _atom_type_description
    _atom_type_scat_dispersion_real
    _atom_type_scat_dispersion_imag
    _atom_type_scat_source
    'C' 'C' 0.0033 0.0016
                         'International Tables Vol C Tables 4.2.6.8 and 6.1.1.4'
    'H' 'H' 0.0000 0.0000
                         'International Tables Vol C Tables 4.2.6.8 and 6.1.1.4'
    'O' 'O' 0.0106 0.0060
                         'International Tables Vol C Tables 4.2.6.8 and 6.1.1.4'
_computing_data_collection     'APEX2 (Bruker, 2008)'
_computing_cell_refinement     'SAINT (Bruker, 2008)'
_computing_data_reduction     'SAINT (Bruker, 2008)'
_computing_structure_solution     'SHELXS97 (Sheldrick, 2008)'
_computing_structure_refinement     'SHELXL97 (Sheldrick, 2008)'
_computing_molecular_graphics     'ORTEP-3 (Farrugia, 1997)'
_computing_publication_material
   'SHELXL97 (Sheldrick, 2008), PLATON (Spek, 2009) and publCIF (Westrip, 2010)'
loop_
    _atom_site_type_symbol
    _atom_site_label
    _atom_site_fract_x
    _atom_site_fract_y
    _atom_site_fract_z
    _atom_site_U_iso_or_equiv
    _atom_site_adp_type
    _atom_site_calc_flag
    _atom_site_refinement_flags
    _atom_site_occupancy
    _atom_site_symmetry_multiplicity
    _atom_site_disorder_assembly
    _atom_site_disorder_group
    O O1A 0.41536(13) 0.75129(9) 0.88919(6) 0.0567(3) Uani d . 1 1 . .
    O O2A 0.18473(14) 0.61117(9) 0.85240(7) 0.0611(3) Uani d . 1 1 . .
    O O3A -0.05209(15) 0.66404(10) 0.52848(7) 0.0641(3) Uani d . 1 1 . .
    O O4A 0.10199(11) 0.59456(8) 0.65973(6) 0.0449(2) Uani d . 1 1 . .
    O O5A -0.0729(2) 0.29588(11) 0.73737(9) 0.0909(5) Uani d . 1 1 . .
    C C1A 0.2947(2) 0.85775(14) 0.60506(10) 0.0600(4) Uani d . 1 1 . .
    H H1A 0.2651 0.7787 0.5951 0.072 Uiso calc R 1 1 . .
    C C2A 0.2924(3) 0.92180(17) 0.54131(11) 0.0724(5) Uani d . 1 1 . .
    H H2A 0.2621 0.8855 0.4887 0.087 Uiso calc R 1 1 . .
    C C3A 0.3346(3) 1.03855(17) 0.55494(12) 0.0740(5) Uani d . 1 1 . .
    H H3A 0.3322 1.0812 0.5118 0.089 Uiso calc R 1 1 . .
    C C4A 0.3800(3) 1.09178(16) 0.63207(12) 0.0733(5) Uani d . 1 1 . .
    H H4A 0.4077 1.1709 0.6414 0.088 Uiso calc R 1 1 . .
    C C5A 0.3851(2) 1.02901(14) 0.69644(10) 0.0630(4) Uani d . 1 1 . .
    H H5A 0.4185 1.0661 0.7488 0.076 Uiso calc R 1 1 . .
    C C6A 0.34062(19) 0.91055(13) 0.68349(9) 0.0490(3) Uani d . 1 1 . .
    C C7A 0.34918(18) 0.84624(12) 0.75324(9) 0.0473(3) Uani d . 1 1 . .
    H H7A 0.4384 0.8765 0.7957 0.057 Uiso calc R 1 1 . .
    C C8A 0.24490(17) 0.74965(12) 0.76346(8) 0.0417(3) Uani d . 1 1 . .
    C C9A 0.08546(17) 0.69396(12) 0.70716(8) 0.0432(3) Uani d . 1 1 . .
    H H9A1 -0.0012 0.6715 0.7376 0.052 Uiso calc R 1 1 . .
    H H9A2 0.0543 0.7474 0.6717 0.052 Uiso calc R 1 1 . .
    C C10A -0.04856(17) 0.52761(12) 0.61780(8) 0.0455(3) Uani d . 1 1 . .
    C C11A -0.11578(19) 0.42426(13) 0.64278(9) 0.0512(4) Uani d . 1 1 . .
    C C12A -0.2642(2) 0.35353(15) 0.59765(12) 0.0664(5) Uani d . 1 1 . .
    H H12A -0.3094 0.2836 0.6138 0.080 Uiso calc R 1 1 . .
    C C13A -0.3422(2) 0.38740(18) 0.53019(12) 0.0732(5) Uani d . 1 1 . .
    H H13A -0.4405 0.3402 0.5003 0.088 Uiso calc R 1 1 . .
    C C14A -0.2767(2) 0.49130(17) 0.50553(10) 0.0660(5) Uani d . 1 1 . .
    H H14A -0.3322 0.5136 0.4597 0.079 Uiso calc R 1 1 . .
    C C15A -0.12979(19) 0.56217(14) 0.54836(9) 0.0523(4) Uani d . 1 1 . .
    C C16A -0.1390(3) 0.71142(19) 0.46640(11) 0.0779(6) Uani d . 1 1 . .
    H H16A -0.0706 0.7830 0.4586 0.117 Uiso calc R 1 1 . .
    H H16B -0.2387 0.7232 0.4813 0.117 Uiso calc R 1 1 . .
    H H16C -0.1667 0.6602 0.4173 0.117 Uiso calc R 1 1 . .
    C C17A -0.0340(2) 0.38920(14) 0.71684(11) 0.0613(4) Uani d . 1 1 . .
    H H17A 0.0537 0.4427 0.7500 0.074 Uiso calc R 1 1 . .
    C C18A 0.27580(17) 0.69571(12) 0.83820(8) 0.0436(3) Uani d . 1 1 . .
    C C19A 0.4474(2) 0.70544(17) 0.96434(10) 0.0729(5) Uani d . 1 1 . .
    H H19A 0.5496 0.7507 0.9968 0.109 Uiso calc R 1 1 . .
    H H19B 0.4553 0.6284 0.9539 0.109 Uiso calc R 1 1 . .
    H H19C 0.3586 0.7067 0.9924 0.109 Uiso calc R 1 1 . .
    O O1B 1.29774(17) 1.18987(11) 1.37809(7) 0.0731(4) Uani d . 1 1 . .
    O O2B 1.1832(2) 1.06673(10) 1.26819(7) 0.0812(4) Uani d . 1 1 . .
    O O3B 1.12347(15) 1.32548(10) 1.01612(7) 0.0654(3) Uani d . 1 1 . .
    O O4B 1.04928(12) 1.21083(8) 1.14210(5) 0.0453(2) Uani d . 1 1 . .
    O O5B 0.7023(2) 0.91721(12) 1.11274(8) 0.0979(5) Uani d . 1 1 . .
    C C1B 1.2973(2) 1.49121(13) 1.18301(9) 0.0533(4) Uani d . 1 1 . .
    H H1B 1.1923 1.4422 1.1666 0.064 Uiso calc R 1 1 . .
    C C2B 1.3363(2) 1.59176(14) 1.15034(11) 0.0637(4) Uani d . 1 1 . .
    H H2B 1.2567 1.6106 1.1125 0.076 Uiso calc R 1 1 . .
    C C3B 1.4919(2) 1.66485(15) 1.17302(11) 0.0667(5) Uani d . 1 1 . .
    H H3B 1.5172 1.7326 1.1506 0.080 Uiso calc R 1 1 . .
    C C4B 1.6089(2) 1.63690(15) 1.22894(11) 0.0685(5) Uani d . 1 1 . .
    H H4B 1.7145 1.6854 1.2440 0.082 Uiso calc R 1 1 . .
    C C5B 1.5709(2) 1.53742(14) 1.26295(10) 0.0587(4) Uani d . 1 1 . .
    H H5B 1.6509 1.5200 1.3014 0.070 Uiso calc R 1 1 . .
    C C6B 1.41469(18) 1.46261(12) 1.24054(8) 0.0460(3) Uani d . 1 1 . .
    C C7B 1.37621(18) 1.36008(13) 1.28042(9) 0.0473(3) Uani d . 1 1 . .
    H H7B 1.4189 1.3692 1.3355 0.057 Uiso calc R 1 1 . .
    C C8B 1.28832(17) 1.25531(12) 1.24876(8) 0.0435(3) Uani d . 1 1 . .
    C C9B 1.22565(18) 1.21970(13) 1.16011(8) 0.0447(3) Uani d . 1 1 . .
    H H9B1 1.2822 1.2754 1.1299 0.054 Uiso calc R 1 1 . .
    H H9B2 1.2470 1.1468 1.1449 0.054 Uiso calc R 1 1 . .
    C C10B 0.96683(17) 1.16893(12) 1.06435(8) 0.0426(3) Uani d . 1 1 . .
    C C11B 0.84002(18) 1.06988(12) 1.05216(9) 0.0476(3) Uani d . 1 1 . .
    C C12B 0.7411(2) 1.03311(14) 0.97533(10) 0.0594(4) Uani d . 1 1 . .
    H H12B 0.6534 0.9685 0.9673 0.071 Uiso calc R 1 1 . .
    C C13B 0.7728(2) 1.09160(15) 0.91246(10) 0.0632(4) Uani d . 1 1 . .
    H H13B 0.7069 1.0662 0.8616 0.076 Uiso calc R 1 1 . .
    C C14B 0.9019(2) 1.18846(14) 0.92324(9) 0.0577(4) Uani d . 1 1 . .
    H H14B 0.9239 1.2266 0.8794 0.069 Uiso calc R 1 1 . .
    C C15B 0.99822(19) 1.22864(12) 0.99897(9) 0.0484(3) Uani d . 1 1 . .
    C C16B 1.1582(3) 1.38958(19) 0.95210(12) 0.0898(7) Uani d . 1 1 . .
    H H16D 1.2485 1.4552 0.9723 0.135 Uiso calc R 1 1 . .
    H H16E 1.0619 1.4136 0.9291 0.135 Uiso calc R 1 1 . .
    H H16F 1.1879 1.3433 0.9115 0.135 Uiso calc R 1 1 . .
    C C17B 0.8112(2) 1.00228(14) 1.11870(10) 0.0616(4) Uani d . 1 1 . .
    H H17B 0.8818 1.0270 1.1685 0.074 Uiso calc R 1 1 . .
    C C18B 1.2594(2) 1.16990(13) 1.30624(9) 0.0508(4) Uani d . 1 1 . .
    C C19B 1.1463(4) 0.97776(18) 1.31915(15) 0.1193(10) Uani d . 1 1 . .
    H H19D 1.0918 0.9068 1.2861 0.179 Uiso calc R 1 1 . .
    H H19E 1.0752 0.9967 1.3535 0.179 Uiso calc R 1 1 . .
    H H19F 1.2475 0.9708 1.3516 0.179 Uiso calc R 1 1 . .
loop_
    _atom_site_aniso_label
    _atom_site_aniso_U_11
    _atom_site_aniso_U_22
    _atom_site_aniso_U_33
    _atom_site_aniso_U_12
    _atom_site_aniso_U_13
    _atom_site_aniso_U_23
    O1A 0.0527(6) 0.0632(7) 0.0429(6) -0.0024(5) -0.0035(5) 0.0188(5)
    O2A 0.0648(7) 0.0522(6) 0.0551(6) -0.0041(5) 0.0021(5) 0.0186(5)
    O3A 0.0669(7) 0.0720(8) 0.0502(6) 0.0178(6) -0.0018(5) 0.0172(6)
    O4A 0.0418(5) 0.0463(5) 0.0446(5) 0.0123(4) 0.0035(4) 0.0019(4)
    O5A 0.1161(12) 0.0530(8) 0.0974(10) 0.0087(7) 0.0142(9) 0.0254(7)
    C1A 0.0791(11) 0.0507(9) 0.0529(9) 0.0140(8) 0.0204(8) 0.0130(7)
    C2A 0.1036(15) 0.0701(12) 0.0463(9) 0.0214(11) 0.0194(9) 0.0151(8)
    C3A 0.1022(15) 0.0667(12) 0.0617(11) 0.0232(11) 0.0262(10) 0.0313(9)
    C4A 0.0986(14) 0.0498(10) 0.0734(12) 0.0122(9) 0.0245(11) 0.0219(9)
    C5A 0.0776(12) 0.0507(9) 0.0545(10) 0.0029(8) 0.0117(8) 0.0118(7)
    C6A 0.0506(8) 0.0481(8) 0.0485(8) 0.0096(7) 0.0106(7) 0.0149(7)
    C7A 0.0479(8) 0.0472(8) 0.0441(8) 0.0081(6) 0.0054(6) 0.0104(6)
    C8A 0.0442(7) 0.0427(7) 0.0391(7) 0.0130(6) 0.0067(6) 0.0074(6)
    C9A 0.0438(7) 0.0449(8) 0.0411(7) 0.0132(6) 0.0061(6) 0.0054(6)
    C10A 0.0431(8) 0.0487(8) 0.0427(8) 0.0122(6) 0.0059(6) -0.0020(6)
    C11A 0.0519(9) 0.0473(8) 0.0529(9) 0.0099(7) 0.0128(7) -0.0013(7)
    C12A 0.0603(10) 0.0566(10) 0.0731(12) 0.0009(8) 0.0139(9) -0.0068(9)
    C13A 0.0512(10) 0.0788(13) 0.0739(13) 0.0029(9) 0.0000(9) -0.0163(10)
    C14A 0.0551(10) 0.0851(13) 0.0510(10) 0.0198(9) -0.0040(8) -0.0066(9)
    C15A 0.0522(9) 0.0604(10) 0.0436(8) 0.0167(7) 0.0061(7) 0.0009(7)
    C16A 0.0868(14) 0.0971(15) 0.0559(11) 0.0384(12) 0.0037(9) 0.0244(10)
    C17A 0.0712(11) 0.0468(9) 0.0646(10) 0.0111(8) 0.0141(8) 0.0083(8)
    C18A 0.0457(8) 0.0426(8) 0.0414(7) 0.0092(6) 0.0074(6) 0.0064(6)
    C19A 0.0722(11) 0.0837(13) 0.0488(10) 0.0002(10) -0.0074(8) 0.0276(9)
    O1B 0.1041(10) 0.0693(8) 0.0423(7) 0.0151(7) 0.0101(6) 0.0163(6)
    O2B 0.1318(12) 0.0456(7) 0.0557(7) 0.0084(7) 0.0048(7) 0.0166(6)
    O3B 0.0734(8) 0.0593(7) 0.0506(6) -0.0068(6) 0.0032(5) 0.0218(5)
    O4B 0.0458(5) 0.0503(6) 0.0354(5) 0.0058(4) 0.0065(4) 0.0019(4)
    O5B 0.1163(12) 0.0733(9) 0.0750(9) -0.0361(9) 0.0218(8) 0.0103(7)
    C1B 0.0493(8) 0.0524(9) 0.0559(9) 0.0090(7) 0.0073(7) 0.0111(7)
    C2B 0.0691(11) 0.0580(10) 0.0648(11) 0.0171(9) 0.0088(8) 0.0191(8)
    C3B 0.0824(13) 0.0489(9) 0.0659(11) 0.0053(9) 0.0204(10) 0.0124(8)
    C4B 0.0652(11) 0.0587(10) 0.0677(11) -0.0079(8) 0.0091(9) 0.0045(9)
    C5B 0.0558(9) 0.0584(10) 0.0522(9) 0.0038(8) 0.0000(7) 0.0042(7)
    C6B 0.0498(8) 0.0465(8) 0.0391(7) 0.0085(6) 0.0078(6) 0.0030(6)
    C7B 0.0476(8) 0.0534(9) 0.0385(7) 0.0113(7) 0.0031(6) 0.0067(6)
    C8B 0.0459(8) 0.0479(8) 0.0391(7) 0.0161(6) 0.0069(6) 0.0094(6)
    C9B 0.0483(8) 0.0472(8) 0.0402(7) 0.0143(6) 0.0090(6) 0.0073(6)
    C10B 0.0460(8) 0.0438(8) 0.0370(7) 0.0107(6) 0.0069(6) 0.0023(6)
    C11B 0.0524(8) 0.0428(8) 0.0442(8) 0.0069(6) 0.0101(6) 0.0000(6)
    C12B 0.0619(10) 0.0513(9) 0.0534(9) 0.0012(8) 0.0027(8) -0.0037(7)
    C13B 0.0735(11) 0.0591(10) 0.0464(9) 0.0120(9) -0.0062(8) -0.0026(8)
    C14B 0.0725(11) 0.0590(10) 0.0410(8) 0.0179(8) 0.0052(7) 0.0110(7)
    C15B 0.0550(9) 0.0439(8) 0.0443(8) 0.0094(7) 0.0074(7) 0.0091(6)
    C16B 0.0915(15) 0.0893(15) 0.0724(13) -0.0126(12) 0.0048(11) 0.0455(11)
    C17B 0.0712(11) 0.0522(9) 0.0531(9) -0.0027(8) 0.0161(8) 0.0046(7)
    C18B 0.0608(9) 0.0489(9) 0.0441(9) 0.0178(7) 0.0068(7) 0.0106(7)
    C19B 0.199(3) 0.0553(12) 0.0878(16) 0.0041(15) 0.0135(17) 0.0348(11)
_geom_special_details
;
All e.s.d.'s (except the e.s.d. in the dihedral angle between two l.s. planes)
are estimated using the full covariance matrix. The cell e.s.d.'s are taken
into account individually in the estimation of e.s.d.'s in distances, angles
and torsion angles; correlations between e.s.d.'s in cell parameters are only
used when they are defined by crystal symmetry. An approximate (isotropic)
treatment of cell e.s.d.'s is used for estimating e.s.d.'s involving l.s.
planes.
;
loop_
    _geom_bond_atom_site_label_1
    _geom_bond_atom_site_label_2
    _geom_bond_site_symmetry_2
    _geom_bond_distance
    _geom_bond_publ_flag
    O1A C18A . 1.3360(17) ?
    O1A C19A . 1.4400(18) ?
    O2A C18A . 1.2019(17) ?
    O3A C15A . 1.358(2) ?
    O3A C16A . 1.417(2) ?
    O4A C10A . 1.3808(17) ?
    O4A C9A . 1.4488(17) ?
    O5A C17A . 1.202(2) ?
    C1A C6A . 1.382(2) ?
    C1A C2A . 1.382(2) ?
    C1A H1A . 0.9300 ?
    C2A C3A . 1.372(3) ?
    C2A H2A . 0.9300 ?
    C3A C4A . 1.364(3) ?
    C3A H3A . 0.9300 ?
    C4A C5A . 1.381(2) ?
    C4A H4A . 0.9300 ?
    C5A C6A . 1.392(2) ?
    C5A H5A . 0.9300 ?
    C6A C7A . 1.470(2) ?
    C7A C8A . 1.339(2) ?
    C7A H7A . 0.9300 ?
    C8A C18A . 1.4844(19) ?
    C8A C9A . 1.4902(19) ?
    C9A H9A1 . 0.9700 ?
    C9A H9A2 . 0.9700 ?
    C10A C11A . 1.385(2) ?
    C10A C15A . 1.403(2) ?
    C11A C12A . 1.403(2) ?
    C11A C17A . 1.470(2) ?
    C12A C13A . 1.362(3) ?
    C12A H12A . 0.9300 ?
    C13A C14A . 1.384(3) ?
    C13A H13A . 0.9300 ?
    C14A C15A . 1.382(2) ?
    C14A H14A . 0.9300 ?
    C16A H16A . 0.9600 ?
    C16A H16B . 0.9600 ?
    C16A H16C . 0.9600 ?
    C17A H17A . 0.9300 ?
    C19A H19A . 0.9600 ?
    C19A H19B . 0.9600 ?
    C19A H19C . 0.9600 ?
    O1B C18B . 1.1971(18) ?
    O2B C18B . 1.327(2) ?
    O2B C19B . 1.449(2) ?
    O3B C15B . 1.3620(18) ?
    O3B C16B . 1.419(2) ?
    O4B C10B . 1.3785(16) ?
    O4B C9B . 1.4481(17) ?
    O5B C17B . 1.1993(19) ?
    C1B C2B . 1.376(2) ?
    C1B C6B . 1.393(2) ?
    C1B H1B . 0.9300 ?
    C2B C3B . 1.378(3) ?
    C2B H2B . 0.9300 ?
    C3B C4B . 1.371(3) ?
    C3B H3B . 0.9300 ?
    C4B C5B . 1.376(2) ?
    C4B H4B . 0.9300 ?
    C5B C6B . 1.391(2) ?
    C5B H5B . 0.9300 ?
    C6B C7B . 1.463(2) ?
    C7B C8B . 1.334(2) ?
    C7B H7B . 0.9300 ?
    C8B C18B . 1.488(2) ?
    C8B C9B . 1.5002(19) ?
    C9B H9B1 . 0.9700 ?
    C9B H9B2 . 0.9700 ?
    C10B C11B . 1.389(2) ?
    C10B C15B . 1.403(2) ?
    C11B C12B . 1.400(2) ?
    C11B C17B . 1.469(2) ?
    C12B C13B . 1.359(2) ?
    C12B H12B . 0.9300 ?
    C13B C14B . 1.383(2) ?
    C13B H13B . 0.9300 ?
    C14B C15B . 1.382(2) ?
    C14B H14B . 0.9300 ?
    C16B H16D . 0.9600 ?
    C16B H16E . 0.9600 ?
    C16B H16F . 0.9600 ?
    C17B H17B . 0.9300 ?
    C19B H19D . 0.9600 ?
    C19B H19E . 0.9600 ?
    C19B H19F . 0.9600 ?
loop_
    _geom_angle_atom_site_label_1
    _geom_angle_atom_site_label_2
    _geom_angle_atom_site_label_3
    _geom_angle_site_symmetry_1
    _geom_angle_site_symmetry_3
    _geom_angle
    _geom_angle_publ_flag
    C18A O1A C19A . . 115.45(12) ?
    C15A O3A C16A . . 118.01(14) ?
    C10A O4A C9A . . 112.60(10) ?
    C6A C1A C2A . . 120.38(16) ?
    C6A C1A H1A . . 119.8 ?
    C2A C1A H1A . . 119.8 ?
    C3A C2A C1A . . 120.54(17) ?
    C3A C2A H2A . . 119.7 ?
    C1A C2A H2A . . 119.7 ?
    C4A C3A C2A . . 119.68(17) ?
    C4A C3A H3A . . 120.2 ?
    C2A C3A H3A . . 120.2 ?
    C3A C4A C5A . . 120.48(17) ?
    C3A C4A H4A . . 119.8 ?
    C5A C4A H4A . . 119.8 ?
    C4A C5A C6A . . 120.41(17) ?
    C4A C5A H5A . . 119.8 ?
    C6A C5A H5A . . 119.8 ?
    C1A C6A C5A . . 118.48(14) ?
    C1A C6A C7A . . 122.41(14) ?
    C5A C6A C7A . . 119.08(14) ?
    C8A C7A C6A . . 128.24(14) ?
    C8A C7A H7A . . 115.9 ?
    C6A C7A H7A . . 115.9 ?
    C7A C8A C18A . . 120.49(13) ?
    C7A C8A C9A . . 124.49(13) ?
    C18A C8A C9A . . 114.79(12) ?
    O4A C9A C8A . . 110.18(11) ?
    O4A C9A H9A1 . . 109.6 ?
    C8A C9A H9A1 . . 109.6 ?
    O4A C9A H9A2 . . 109.6 ?
    C8A C9A H9A2 . . 109.6 ?
    H9A1 C9A H9A2 . . 108.1 ?
    O4A C10A C11A . . 119.70(13) ?
    O4A C10A C15A . . 120.06(13) ?
    C11A C10A C15A . . 120.19(14) ?
    C10A C11A C12A . . 119.64(16) ?
    C10A C11A C17A . . 120.45(14) ?
    C12A C11A C17A . . 119.90(15) ?
    C13A C12A C11A . . 119.87(17) ?
    C13A C12A H12A . . 120.1 ?
    C11A C12A H12A . . 120.1 ?
    C12A C13A C14A . . 120.74(17) ?
    C12A C13A H13A . . 119.6 ?
    C14A C13A H13A . . 119.6 ?
    C15A C14A C13A . . 120.63(17) ?
    C15A C14A H14A . . 119.7 ?
    C13A C14A H14A . . 119.7 ?
    O3A C15A C14A . . 125.62(15) ?
    O3A C15A C10A . . 115.46(13) ?
    C14A C15A C10A . . 118.91(16) ?
    O3A C16A H16A . . 109.5 ?
    O3A C16A H16B . . 109.5 ?
    H16A C16A H16B . . 109.5 ?
    O3A C16A H16C . . 109.5 ?
    H16A C16A H16C . . 109.5 ?
    H16B C16A H16C . . 109.5 ?
    O5A C17A C11A . . 124.33(17) ?
    O5A C17A H17A . . 117.8 ?
    C11A C17A H17A . . 117.8 ?
    O2A C18A O1A . . 122.83(13) ?
    O2A C18A C8A . . 123.97(13) ?
    O1A C18A C8A . . 113.20(12) ?
    O1A C19A H19A . . 109.5 ?
    O1A C19A H19B . . 109.5 ?
    H19A C19A H19B . . 109.5 ?
    O1A C19A H19C . . 109.5 ?
    H19A C19A H19C . . 109.5 ?
    H19B C19A H19C . . 109.5 ?
    C18B O2B C19B . . 115.86(15) ?
    C15B O3B C16B . . 118.03(13) ?
    C10B O4B C9B . . 116.89(10) ?
    C2B C1B C6B . . 120.19(15) ?
    C2B C1B H1B . . 119.9 ?
    C6B C1B H1B . . 119.9 ?
    C1B C2B C3B . . 120.84(17) ?
    C1B C2B H2B . . 119.6 ?
    C3B C2B H2B . . 119.6 ?
    C4B C3B C2B . . 119.44(17) ?
    C4B C3B H3B . . 120.3 ?
    C2B C3B H3B . . 120.3 ?
    C3B C4B C5B . . 120.37(17) ?
    C3B C4B H4B . . 119.8 ?
    C5B C4B H4B . . 119.8 ?
    C4B C5B C6B . . 120.89(16) ?
    C4B C5B H5B . . 119.6 ?
    C6B C5B H5B . . 119.6 ?
    C5B C6B C1B . . 118.27(14) ?
    C5B C6B C7B . . 119.47(14) ?
    C1B C6B C7B . . 122.19(13) ?
    C8B C7B C6B . . 128.96(13) ?
    C8B C7B H7B . . 115.5 ?
    C6B C7B H7B . . 115.5 ?
    C7B C8B C18B . . 116.47(13) ?
    C7B C8B C9B . . 123.79(13) ?
    C18B C8B C9B . . 119.68(13) ?
    O4B C9B C8B . . 108.60(11) ?
    O4B C9B H9B1 . . 110.0 ?
    C8B C9B H9B1 . . 110.0 ?
    O4B C9B H9B2 . . 110.0 ?
    C8B C9B H9B2 . . 110.0 ?
    H9B1 C9B H9B2 . . 108.4 ?
    O4B C10B C11B . . 118.40(12) ?
    O4B C10B C15B . . 121.71(13) ?
    C11B C10B C15B . . 119.66(13) ?
    C10B C11B C12B . . 119.55(14) ?
    C10B C11B C17B . . 120.62(13) ?
    C12B C11B C17B . . 119.82(14) ?
    C13B C12B C11B . . 120.21(15) ?
    C13B C12B H12B . . 119.9 ?
    C11B C12B H12B . . 119.9 ?
    C12B C13B C14B . . 120.83(15) ?
    C12B C13B H13B . . 119.6 ?
    C14B C13B H13B . . 119.6 ?
    C15B C14B C13B . . 120.14(15) ?
    C15B C14B H14B . . 119.9 ?
    C13B C14B H14B . . 119.9 ?
    O3B C15B C14B . . 124.42(14) ?
    O3B C15B C10B . . 116.01(13) ?
    C14B C15B C10B . . 119.55(14) ?
    O3B C16B H16D . . 109.5 ?
    O3B C16B H16E . . 109.5 ?
    H16D C16B H16E . . 109.5 ?
    O3B C16B H16F . . 109.5 ?
    H16D C16B H16F . . 109.5 ?
    H16E C16B H16F . . 109.5 ?
    O5B C17B C11B . . 124.08(16) ?
    O5B C17B H17B . . 118.0 ?
    C11B C17B H17B . . 118.0 ?
    O1B C18B O2B . . 123.09(15) ?
    O1B C18B C8B . . 125.27(15) ?
    O2B C18B C8B . . 111.64(13) ?
    O2B C19B H19D . . 109.5 ?
    O2B C19B H19E . . 109.5 ?
    H19D C19B H19E . . 109.5 ?
    O2B C19B H19F . . 109.5 ?
    H19D C19B H19F . . 109.5 ?
    H19E C19B H19F . . 109.5 ?
loop_
    _geom_torsion_atom_site_label_1
    _geom_torsion_atom_site_label_2
    _geom_torsion_atom_site_label_3
    _geom_torsion_atom_site_label_4
    _geom_torsion_site_symmetry_1
    _geom_torsion_site_symmetry_2
    _geom_torsion_site_symmetry_3
    _geom_torsion_site_symmetry_4
    _geom_torsion
    _geom_torsion_publ_flag
    C6A C1A C2A C3A . . . . -0.5(3) ?
    C1A C2A C3A C4A . . . . 0.4(3) ?
    C2A C3A C4A C5A . . . . 0.5(3) ?
    C3A C4A C5A C6A . . . . -1.4(3) ?
    C2A C1A C6A C5A . . . . -0.4(3) ?
    C2A C1A C6A C7A . . . . -178.36(16) ?
    C4A C5A C6A C1A . . . . 1.3(3) ?
    C4A C5A C6A C7A . . . . 179.34(16) ?
    C1A C6A C7A C8A . . . . -40.2(2) ?
    C5A C6A C7A C8A . . . . 141.79(17) ?
    C6A C7A C8A C18A . . . . 178.94(14) ?
    C6A C7A C8A C9A . . . . -6.8(2) ?
    C10A O4A C9A C8A . . . . 168.47(11) ?
    C7A C8A C9A O4A . . . . 104.79(16) ?
    C18A C8A C9A O4A . . . . -80.66(14) ?
    C9A O4A C10A C11A . . . . -106.93(14) ?
    C9A O4A C10A C15A . . . . 75.55(16) ?
    O4A C10A C11A C12A . . . . -176.58(13) ?
    C15A C10A C11A C12A . . . . 0.9(2) ?
    O4A C10A C11A C17A . . . . 4.4(2) ?
    C15A C10A C11A C17A . . . . -178.09(14) ?
    C10A C11A C12A C13A . . . . -0.7(3) ?
    C17A C11A C12A C13A . . . . 178.30(17) ?
    C11A C12A C13A C14A . . . . -0.1(3) ?
    C12A C13A C14A C15A . . . . 0.8(3) ?
    C16A O3A C15A C14A . . . . 10.6(2) ?
    C16A O3A C15A C10A . . . . -170.80(15) ?
    C13A C14A C15A O3A . . . . 177.99(16) ?
    C13A C14A C15A C10A . . . . -0.6(2) ?
    O4A C10A C15A O3A . . . . -1.5(2) ?
    C11A C10A C15A O3A . . . . -179.01(13) ?
    O4A C10A C15A C14A . . . . 177.22(14) ?
    C11A C10A C15A C14A . . . . -0.3(2) ?
    C10A C11A C17A O5A . . . . -170.69(17) ?
    C12A C11A C17A O5A . . . . 10.3(3) ?
    C19A O1A C18A O2A . . . . -2.1(2) ?
    C19A O1A C18A C8A . . . . 177.28(14) ?
    C7A C8A C18A O2A . . . . 177.55(15) ?
    C9A C8A C18A O2A . . . . 2.8(2) ?
    C7A C8A C18A O1A . . . . -1.85(19) ?
    C9A C8A C18A O1A . . . . -176.63(12) ?
    C6B C1B C2B C3B . . . . 0.9(3) ?
    C1B C2B C3B C4B . . . . -0.1(3) ?
    C2B C3B C4B C5B . . . . -0.8(3) ?
    C3B C4B C5B C6B . . . . 1.0(3) ?
    C4B C5B C6B C1B . . . . -0.3(2) ?
    C4B C5B C6B C7B . . . . -177.33(15) ?
    C2B C1B C6B C5B . . . . -0.7(2) ?
    C2B C1B C6B C7B . . . . 176.33(15) ?
    C5B C6B C7B C8B . . . . -141.00(17) ?
    C1B C6B C7B C8B . . . . 42.0(2) ?
    C6B C7B C8B C18B . . . . -175.41(14) ?
    C6B C7B C8B C9B . . . . 7.3(2) ?
    C10B O4B C9B C8B . . . . -174.31(11) ?
    C7B C8B C9B O4B . . . . -105.02(16) ?
    C18B C8B C9B O4B . . . . 77.76(16) ?
    C9B O4B C10B C11B . . . . 119.51(14) ?
    C9B O4B C10B C15B . . . . -66.03(18) ?
    O4B C10B C11B C12B . . . . 172.24(14) ?
    C15B C10B C11B C12B . . . . -2.3(2) ?
    O4B C10B C11B C17B . . . . -9.1(2) ?
    C15B C10B C11B C17B . . . . 176.36(14) ?
    C10B C11B C12B C13B . . . . 2.4(2) ?
    C17B C11B C12B C13B . . . . -176.30(16) ?
    C11B C12B C13B C14B . . . . -0.5(3) ?
    C12B C13B C14B C15B . . . . -1.6(3) ?
    C16B O3B C15B C14B . . . . -0.2(3) ?
    C16B O3B C15B C10B . . . . -179.14(17) ?
    C13B C14B C15B O3B . . . . -177.30(16) ?
    C13B C14B C15B C10B . . . . 1.6(2) ?
    O4B C10B C15B O3B . . . . 4.9(2) ?
    C11B C10B C15B O3B . . . . 179.35(13) ?
    O4B C10B C15B C14B . . . . -174.06(14) ?
    C11B C10B C15B C14B . . . . 0.3(2) ?
    C10B C11B C17B O5B . . . . 178.61(18) ?
    C12B C11B C17B O5B . . . . -2.7(3) ?
    C19B O2B C18B O1B . . . . 0.6(3) ?
    C19B O2B C18B C8B . . . . -178.78(19) ?
    C7B C8B C18B O1B . . . . 5.9(2) ?
    C9B C8B C18B O1B . . . . -176.72(15) ?
    C7B C8B C18B O2B . . . . -174.76(15) ?
    C9B C8B C18B O2B . . . . 2.7(2) ?
loop_
    _geom_hbond_atom_site_label_D
    _geom_hbond_atom_site_label_H
    _geom_hbond_atom_site_label_A
    _geom_hbond_site_symmetry_A
    _geom_hbond_distance_DH
    _geom_hbond_distance_HA
    _geom_hbond_distance_DA
    _geom_hbond_angle_DHA
    C17A H17A O2A . 0.93 2.48 3.354(2) 155.7
    C17A H17A O4A . 0.93 2.50 2.8164(19) 100.3
    C17B H17B O4B . 0.93 2.47 2.8004(19) 100.8
    C9A H9A2 O3A . 0.97 2.49 3.0167(18) 114.1
    C9B H9B1 O3B . 0.97 2.36 2.9416(17) 117.9
    C7B H7B O1B . 0.93 2.41 2.7847(18) 104.2
    C7A H7A O1A . 0.93 2.29 2.6914(17) 105.7
    C9A H9A1 O4B 2_677 0.97 2.55 3.2215(16) 126.4
    C19B H19D O5A 2_667 0.96 2.43 3.275(3) 146.6
data_global
_journal_date_recd_electronic     2011-12-03
_journal_date_accepted     2011-12-17
_journal_name_full     'Acta Crystallographica, Section E'
_journal_year     2012
_journal_volume     68
_journal_issue      1
_journal_page_first     o229
_journal_page_last     o229
_journal_paper_category     QO
_journal_paper_doi     10.1107/S1600536811054365
_journal_coeditor_code     KP2375
_publ_contact_author_name     'P. R. Seshadri'
_publ_contact_author_address
;
Post Graduate & Research Department of Physics
Agurchand Manmull Jain College
Chennai 600 114
India
;
_publ_contact_author_email     'seshadri_pr@yahoo.com'
_publ_contact_author_fax     ?
_publ_contact_author_phone     '919444225095'
_publ_section_title
;
(<i>E</i>)-Methyl 2-[(2-formyl-6-methoxyphenoxy)methyl]-3-phenylacrylate
;
loop_
    _publ_author_name
    _publ_author_footnote
    _publ_author_address
    'Anuradha, T. ' ?
;
Post Graduate & Research Department of Physics
Agurchand Manmull Jain College
Chennai 600 114
India
;
    'Sivakumar, G.' .
;
Department of Organic Chemistry,
University of Madras,
Guindy Campus,
Chennai 600 025,
India
;
    'P. R. Seshadri' .
;
Post Graduate & Research Department of Physics
Agurchand Manmull Jain College
Chennai 600 114
India
;
    'Bakthadoss, M.' .
;
Department of Organic Chemistry,
University of Madras,
Guindy Campus,
Chennai 600 025,
India
;
