# Supplementary material for: (E)-Methyl 2-[(2-formyl-6-meth­oxy­phen­oxy)meth­yl]-3-phenyl­acrylate
Source: Acta Crystallogr Sect E Struct Rep Online. 2011 Dec 23;68(Pt 1):o229. doi: 10.1107/S1600536811054365 (PMC3254561; doi:10.1107/S1600536811054365)
Supplement: Supplementary file 2 [file e-68-0o229-Isup2.hkl]

#
# h,k,l, Fc-squared, Fo-squared, sigma(Fo-squared) and status flag
#
data_I
_shelx_title ' ANUMCS in P-1'
_shelx_refln_list_code          4
_shelx_F_calc_maximum      315.46
_exptl_crystal_F_000       688.00
_reflns_d_resolution_high  0.7469
 
loop_
 _symmetry_equiv_pos_as_xyz
 'x, y, z'
 '-x, -y, -z'
 
_cell_length_a     8.4696
_cell_length_b    12.1662
_cell_length_c    16.9860
_cell_angle_alpha  94.423
_cell_angle_beta  100.038
_cell_angle_gamma 103.475
 
_shelx_F_squared_multiplier     1.000
 
loop_
 _refln_index_h
 _refln_index_k
 _refln_index_l
 _refln_F_squared_calc
 _refln_F_squared_meas
 _refln_F_squared_sigma
 _refln_observed_status
   1   0   0     1709.44     1741.54     18.47 o
   2   0   0     4583.01     4524.23     44.50 o
   3   0   0     2007.79     2012.55     24.69 o
   4   0   0      136.10      131.20      2.85 o
   5   0   0      232.94      255.61      8.64 o
   6   0   0      148.14      146.83      4.38 o
   7   0   0       38.46       41.25      2.01 o
   8   0   0        0.65       -1.26      1.26 o
   9   0   0        8.33       13.92      3.54 o
  10   0   0        1.78       -1.02      2.88 o
 -10   1   0        5.24        4.91      2.88 o
  -9   1   0        1.36        1.38      3.22 o
  -8   1   0       49.62       48.77      2.70 o
  -7   1   0       16.10       18.12      1.75 o
  -6   1   0      199.14      193.18      4.09 o
  -5   1   0       11.04       17.30      1.12 o
  -4   1   0      116.94      139.07      2.65 o
  -3   1   0        8.18        7.73      0.75 o
  -2   1   0     3772.89     3757.00     45.19 o
  -1   1   0     1246.94     1244.49     18.25 o
   0   1   0      601.40      545.67      7.65 o
   1   1   0      111.68      108.76      1.40 o
   2   1   0     4146.19     3976.22     52.10 o
   3   1   0      414.49      401.81      6.05 o
   4   1   0      326.74      331.34      6.62 o
   5   1   0      247.41      262.03      5.33 o
   6   1   0       26.71       34.71      1.78 o
   7   1   0       24.81       21.25      1.58 o
   8   1   0       29.18       31.50      2.91 o
   9   1   0        0.57       -1.84      2.21 o
  10   1   0        2.05        0.51      2.88 o
 -11   2   0        0.04       -1.64      2.88 o
 -10   2   0        1.16       -0.72      2.88 o
  -9   2   0        7.02        6.51      2.27 o
  -8   2   0       67.40       72.42      3.17 o
  -7   2   0        0.20       -0.96      0.96 o
  -6   2   0       62.30       63.85      2.04 o
  -5   2   0      225.37      254.71      4.23 o
  -4   2   0      292.08      333.23      5.49 o
  -3   2   0      966.48     1049.59     14.47 o
  -2   2   0     3103.22     2940.73     43.06 o
  -1   2   0      402.15      344.14      4.85 o
   0   2   0       54.29       46.43      0.76 o
   1   2   0     1598.03     1610.33     15.58 o
   2   2   0     1283.59     1355.69     14.76 o
   3   2   0       64.61       65.45      1.23 o
   4   2   0      963.67     1029.75     16.61 o
   5   2   0       20.83       23.08      1.59 o
   6   2   0      190.29      181.95      3.45 o
   7   2   0        3.02        1.98      0.72 o
   8   2   0        3.84        3.84      1.99 o
   9   2   0        4.71        3.17      3.68 o
  10   2   0        3.47        2.76      3.68 o
 -11   3   0        3.57        1.84      5.52 o
 -10   3   0        0.06        1.64      2.88 o
  -9   3   0       12.88       11.52      2.27 o
  -8   3   0       76.57       76.14      4.21 o
  -7   3   0      163.74      173.41      3.79 o
  -6   3   0       78.50       65.38      3.04 o
  -5   3   0       93.92      108.52      2.85 o
  -4   3   0     2299.56     2362.08     35.57 o
  -3   3   0        7.52        5.98      0.93 o
  -2   3   0      848.96      846.56     13.20 o
  -1   3   0      215.39      214.88      2.76 o
   0   3   0     2837.81     2710.31     34.21 o
   1   3   0      940.53      947.25     10.57 o
   2   3   0     1248.13     1259.10     13.15 o
   3   3   0     3563.77     3674.72     42.11 o
   4   3   0        0.17        0.28      0.71 o
   5   3   0       21.29       21.58      1.24 o
   6   3   0        0.00        1.21      0.66 o
   7   3   0        3.01        2.93      1.33 o
   8   3   0        1.97        1.67      1.32 o
   9   3   0        0.00       -1.53      1.99 o
  10   3   0        1.30       -0.92      3.68 o
 -11   4   0        2.43       -3.68      4.60 o
 -10   4   0        5.90        6.38      2.27 o
  -9   4   0        1.88        0.76      1.99 o
  -8   4   0       67.11       76.33      2.74 o
  -7   4   0      102.94      113.94      3.33 o
  -6   4   0       71.18       79.89      2.54 o
  -5   4   0      631.35      642.69     11.47 o
  -4   4   0      648.97      687.09     11.36 o
  -3   4   0      458.82      467.38      7.91 o
  -2   4   0      109.48      124.86      3.29 o
  -1   4   0      117.71       94.97      1.41 o
   0   4   0       22.74       21.50      1.24 o
   1   4   0      106.87      113.17      3.01 o
   2   4   0        8.81       10.32      0.48 o
   3   4   0      271.50      256.17      3.81 o
   4   4   0      124.54      122.61      3.86 o
   5   4   0      565.45      558.17      8.24 o
   6   4   0      197.72      174.08      3.88 o
   7   4   0       61.12       64.53      2.86 o
   8   4   0        0.03        2.98      1.99 o
   9   4   0        2.47        1.84      2.76 o
 -11   5   0        0.43        0.00      4.60 o
 -10   5   0        4.35        6.31      2.27 o
  -9   5   0        8.67       11.02      1.84 o
  -8   5   0       24.96       23.30      1.84 o
  -7   5   0       10.04        7.45      1.36 o
  -6   5   0       24.26       26.54      1.93 o
  -5   5   0      131.75      135.74      3.64 o
  -4   5   0        0.35        0.37      0.80 o
  -3   5   0        4.43        8.17      2.23 o
  -2   5   0       56.14       55.75      1.16 o
  -1   5   0     1481.31     1532.27     18.32 o
   0   5   0        8.91        7.13      0.56 o
   1   5   0      350.67      370.11      7.97 o
   2   5   0      251.25      289.16      4.25 o
   3   5   0        0.76        1.15      0.58 o
   4   5   0      148.91      138.97      2.75 o
   5   5   0       87.23       80.92      2.27 o
   6   5   0       13.13       11.04      1.48 o
   7   5   0      143.92      133.43      4.39 o
   8   5   0        3.21        0.61      2.13 o
   9   5   0        7.68        7.36      4.60 o
 -10   6   0       14.38       13.09      2.80 o
  -9   6   0       57.55       54.92      2.68 o
  -8   6   0       31.99       32.45      2.24 o
  -7   6   0        3.83        1.38      1.08 o
  -6   6   0        9.75        8.62      1.46 o
  -5   6   0       11.45       15.05      1.46 o
  -4   6   0      571.15      580.85      9.99 o
  -3   6   0       88.50       86.04      1.73 o
  -2   6   0       18.34       17.84      0.70 o
  -1   6   0       32.29       26.03      0.84 o
   0   6   0       56.51       74.75      1.91 o
   1   6   0       11.18        9.36      2.01 o
   2   6   0      621.24      684.86      8.82 o
   3   6   0       14.68       14.67      0.92 o
   4   6   0        0.52        0.98      0.88 o
   5   6   0       37.16       40.49      2.33 o
   6   6   0       45.44       41.47      3.73 o
   7   6   0        0.49        0.50      1.73 o
   8   6   0        2.81        2.56      2.27 o
   9   6   0       15.08       22.09      6.44 o
 -10   7   0       29.08       30.77      3.45 o
  -9   7   0       20.96       20.44      2.39 o
  -8   7   0        0.80        1.49      1.87 o
  -7   7   0       14.59       15.13      2.29 o
  -6   7   0        4.08        4.44      1.26 o
  -5   7   0      128.54      126.71      3.51 o
  -4   7   0      213.81      223.21      4.75 o
  -3   7   0        1.31        0.55      0.50 o
  -2   7   0        3.06        1.47      0.90 o
  -1   7   0     1092.61     1210.16     15.60 o
   0   7   0      462.71      477.14      7.63 o
   1   7   0      273.70      287.64      7.33 o
   2   7   0      135.34      134.02      2.67 o
   3   7   0      441.80      428.18      6.73 o
   4   7   0       25.84       32.27      1.72 o
   5   7   0       26.47       26.52      1.86 o
   6   7   0       29.22       26.25      2.80 o
   7   7   0        0.06       -1.47      1.89 o
   8   7   0        0.19       -3.68      3.68 o
 -10   8   0        0.67        1.71      2.21 o
  -9   8   0        0.57        3.05      1.93 o
  -8   8   0        0.02       -0.84      1.73 o
  -7   8   0        2.88        4.18      1.41 o
  -6   8   0       45.91       42.97      3.11 o
  -5   8   0       15.36       13.44      2.04 o
  -4   8   0       12.17       12.69      1.08 o
  -3   8   0      327.69      316.59      6.30 o
  -2   8   0      284.30      310.02      8.50 o
  -1   8   0     1730.24     1843.23     23.55 o
   0   8   0      111.89      116.01      2.85 o
   1   8   0       51.78       51.99      2.17 o
   2   8   0        0.93        1.48      0.80 o
   3   8   0      524.54      493.67      7.66 o
   4   8   0      136.13      118.01      3.09 o
   5   8   0      217.30      220.03      5.18 o
   6   8   0       15.87       14.56      2.66 o
   7   8   0        0.70       -0.92      2.88 o
   8   8   0        0.04        3.68      4.60 o
 -10   9   0        0.37       -0.92      3.68 o
  -9   9   0        2.95        5.92      2.08 o
  -8   9   0        0.49        0.74      1.89 o
  -7   9   0       11.32       11.08      2.39 o
  -6   9   0       16.15       14.89      2.27 o
  -5   9   0       17.73       16.41      1.76 o
  -4   9   0      101.79       98.68      6.33 o
  -3   9   0      152.62      152.96      4.72 o
  -2   9   0      183.95      192.57      5.65 o
  -1   9   0       32.07       32.70      1.83 o
   0   9   0       67.84       71.77      2.57 o
   1   9   0        4.20        2.25      1.51 o
   2   9   0      124.95      120.65      3.41 o
   3   9   0      339.52      338.45      6.46 o
   4   9   0        1.82        2.42      0.97 o
   5   9   0       12.30        7.66      2.67 o
   6   9   0       14.19       13.16      2.80 o
   7   9   0        0.00       -2.60      2.60 o
 -10  10   0       10.48        9.21      4.60 o
  -9  10   0       16.15       14.29      3.80 o
  -8  10   0       18.81       19.05      3.62 o
  -7  10   0        0.59        0.07      1.80 o
  -6  10   0       46.24       44.58      2.39 o
  -5  10   0       82.51       87.04      2.93 o
  -4  10   0        0.89        1.32      1.34 o
  -3  10   0        1.56        0.00      1.74 o
  -2  10   0       29.39       31.60      2.55 o
  -1  10   0       93.01       97.78      3.10 o
   0  10   0       41.78       46.27      2.98 o
   1  10   0      245.78      228.42     16.04 o
   2  10   0       59.60       62.59      2.32 o
   3  10   0        7.44        7.59      1.22 o
   4  10   0        2.26        2.35      1.36 o
   5  10   0        7.43       11.98      2.55 o
   6  10   0        1.62       -1.33      2.88 o
  -9  11   0        0.10        3.96      2.55 o
  -8  11   0        0.85        1.31      1.99 o
  -7  11   0        4.98        4.60      2.76 o
  -6  11   0        4.14        1.27      1.41 o
  -5  11   0       36.43       41.87      5.53 o
  -4  11   0       14.96       12.79      1.99 o
  -3  11   0        3.01        5.99      1.73 o
  -2  11   0      118.27      110.90      5.31 o
  -1  11   0      107.06      106.32      4.58 o
   0  11   0        0.03        0.31      1.59 o
   1  11   0       30.37       28.60      3.92 o
   2  11   0       25.10       22.16      2.23 o
   3  11   0        3.68        3.76      1.48 o
   4  11   0        0.00       -2.13      2.13 o
   5  11   0       12.96        9.21      5.52 o
   6  11   0        6.86        7.36      3.68 o
  -9  12   0        0.37        1.84      4.60 o
  -8  12   0        9.61        9.21      3.68 o
  -7  12   0        0.07       -2.88      2.88 o
  -6  12   0        0.07        3.07      2.88 o
  -5  12   0       70.33       77.12      3.90 o
  -4  12   0       48.05       55.91      3.51 o
  -3  12   0       11.06        9.12      2.11 o
  -2  12   0      148.04      157.48      5.80 o
  -1  12   0       19.20       19.43      2.44 o
   0  12   0       40.11       43.06      3.24 o
   1  12   0       15.38       14.74      2.55 o
   2  12   0        0.14       -0.42      1.68 o
   3  12   0        8.70       13.65      2.80 o
   4  12   0        1.95       -3.68      3.68 o
   5  12   0        0.65       -0.92      4.60 o
  -8  13   0        1.64        0.55      6.44 o
  -7  13   0        0.62       -2.88      2.88 o
  -6  13   0        6.32        7.00      3.06 o
  -5  13   0       45.91       47.20      4.85 o
  -4  13   0       15.80        7.16      2.88 o
  -3  13   0        3.42        6.44      2.60 o
  -2  13   0        5.47        5.52      1.99 o
  -1  13   0        0.00       -0.83      1.89 o
   0  13   0       67.57       69.47      7.82 o
   1  13   0       27.80       21.48      2.80 o
   2  13   0        2.40       -0.28      1.89 o
   3  13   0        2.47       -2.76      3.68 o
   4  13   0        2.43        0.92      4.60 o
  -7  14   0       15.79       14.73      5.52 o
  -6  14   0        2.14        4.14      3.25 o
  -5  14   0        8.91        7.78      3.54 o
  -4  14   0       38.65       31.75      6.44 o
  -3  14   0        1.41       -0.66      2.21 o
  -2  14   0       13.57       17.54      4.14 o
  -1  14   0        1.60        4.14      3.25 o
   0  14   0        2.80        2.13      1.99 o
   1  14   0       11.22       13.17      3.68 o
   2  14   0        0.40       -2.76      3.68 o
   3  14   0        0.67        2.76      5.52 o
  -6  15   0       26.26       29.46      6.44 o
  -5  15   0        9.26        9.21      4.60 o
  -4  15   0        2.65       -0.92      3.68 o
  -3  15   0        7.51       10.13      4.60 o
  -2  15   0        5.70        0.00      4.60 o
  -1  15   0        0.13        1.84      4.60 o
   0  15   0        0.95       -2.21      2.21 o
   1  15   0        2.26        1.64      2.88 o
  -4  16   0        1.33        2.76      4.60 o
  -3  16   0        0.86       -0.92      4.60 o
  -2  16   0        0.54        2.76      4.60 o
   1 -16   1        1.32       -0.31      2.88 o
   2 -16   1        0.00        1.84      4.60 o
   3 -16   1        3.85        5.52      4.60 o
   4 -16   1        9.37       11.97      5.52 o
  -1 -15   1        3.71        5.01      3.68 o
   0 -15   1        1.60       -0.69      2.76 o
   1 -15   1        2.46       -2.76      2.76 o
   2 -15   1        9.99        7.82      3.25 o
   3 -15   1       20.18       19.92      4.19 o
   4 -15   1       24.22       29.35      5.98 o
   5 -15   1        0.38        1.84      4.60 o
   6 -15   1        0.08        4.60      4.60 o
  -3 -14   1        2.81        0.00      4.60 o
  -2 -14   1        7.95        7.36      3.06 o
  -1 -14   1        0.67        4.03      2.37 o
   0 -14   1        0.95       -1.67      3.00 o
   1 -14   1       26.98       33.17      4.56 o
   2 -14   1        6.56        4.97      7.36 o
   3 -14   1        1.02       -0.92      3.68 o
   4 -14   1       16.20       16.45      3.54 o
   5 -14   1        0.04       -1.84      2.88 o
   6 -14   1        2.38        4.50      2.88 o
   7 -14   1        0.16       -0.17      3.54 o
  -4 -13   1        0.05       -0.92      4.60 o
  -3 -13   1        0.67        2.76      4.60 o
  -2 -13   1       12.02       10.90      2.55 o
  -1 -13   1        0.57        0.92      1.89 o
   0 -13   1       26.68       29.61      6.90 o
   1 -13   1       73.03       70.77      4.05 o
   2 -13   1        0.66        3.41      1.89 o
   3 -13   1        0.03        0.12      5.06 o
   4 -13   1       12.01        9.67      3.25 o
   5 -13   1       70.16       77.42     10.59 o
   6 -13   1       98.79      116.92      7.16 o
   7 -13   1        5.73        2.76      4.60 o
   8 -13   1        0.08        0.00      4.60 o
  -5 -12   1        0.46       -3.68      4.60 o
  -4 -12   1        1.04       -3.68      3.68 o
  -3 -12   1        0.16        0.92      1.68 o
  -2 -12   1        5.00        8.14      1.86 o
  -1 -12   1        0.04       -0.99      1.41 o
   0 -12   1       76.15       72.32      4.19 o
   1 -12   1       42.67       41.88      3.15 o
   2 -12   1       26.76       35.48      2.98 o
   3 -12   1       52.83       54.06      3.51 o
   4 -12   1        5.68        4.88      1.99 o
   5 -12   1       12.22       19.60      2.55 o
   6 -12   1      204.60      219.51     19.79 o
   7 -12   1       15.72       17.62      6.44 o
   8 -12   1        0.04        7.36      3.25 o
   9 -12   1        3.10       -2.76      4.60 o
  -6 -11   1       11.18        9.21      5.52 o
  -5 -11   1        2.02       -1.84      3.68 o
  -4 -11   1        6.77        5.98      3.25 o
  -3 -11   1       51.21       49.88      2.56 o
  -2 -11   1        2.06        2.58      1.39 o
  -1 -11   1        9.06        7.55      1.89 o
   0 -11   1       97.10       93.49      4.19 o
   1 -11   1        2.35        4.23      1.89 o
   2 -11   1       36.50       31.84      3.17 o
   3 -11   1        3.21        1.45      1.34 o
   4 -11   1        8.86        6.28      1.73 o
   5 -11   1       34.59       33.02      2.68 o
   6 -11   1       11.94       11.98      3.03 o
   7 -11   1        9.37        7.00      3.06 o
   8 -11   1        9.31       14.33      3.54 o
   9 -11   1        2.81       11.97      5.52 o
  -6 -10   1        0.70       -2.07      2.37 o
  -5 -10   1        1.16       -1.66      1.89 o
  -4 -10   1       70.13       77.55      2.65 o
  -3 -10   1        6.64        5.10      1.22 o
  -2 -10   1      210.71      203.12      4.36 o
  -1 -10   1        2.90        2.94      1.15 o
   0 -10   1        8.71        6.63      1.89 o
   1 -10   1      138.30      126.70      4.48 o
   2 -10   1      275.66      262.82      7.25 o
   3 -10   1       10.99       11.18      1.89 o
   4 -10   1        5.78        6.89      2.93 o
   5 -10   1        5.96        6.26      1.12 o
   6 -10   1       37.10       43.66      3.16 o
   7 -10   1       31.57       34.97      3.48 o
   8 -10   1        2.08       -0.59      1.99 o
   9 -10   1        0.03       -2.21      2.21 o
  10 -10   1        4.61        3.68      3.68 o
  -7  -9   1        2.69        2.15      2.88 o
  -6  -9   1        4.87        5.52      2.13 o
  -5  -9   1        0.43       -0.64      1.89 o
  -4  -9   1       14.72       13.35      1.34 o
  -3  -9   1      237.53      228.50      4.55 o
  -2  -9   1        7.31        9.18      1.36 o
  -1  -9   1       27.82       25.94      1.67 o
   0  -9   1       18.01       21.10      1.66 o
   1  -9   1        4.55        3.44      0.76 o
   2  -9   1       81.47       75.97      3.34 o
   3  -9   1       31.59       28.66      2.36 o
   4  -9   1       16.01       19.01      2.24 o
   5  -9   1        0.34       -0.37      1.22 o
   6  -9   1       52.77       46.73      4.72 o
   7  -9   1        2.07        4.69      1.97 o
   8  -9   1       38.53       36.45      3.34 o
   9  -9   1        0.40       -1.75      1.75 o
  10  -9   1        1.71        1.84      3.68 o
  -8  -8   1        3.20        4.60      4.60 o
  -7  -8   1        9.64       12.20      3.68 o
  -6  -8   1       27.44       32.69      3.19 o
  -5  -8   1       18.64       17.57      1.45 o
  -4  -8   1      156.73      134.57      3.34 o
  -3  -8   1      303.28      301.73      5.30 o
  -2  -8   1      405.90      379.11      6.73 o
  -1  -8   1       77.07       73.91      2.33 o
   0  -8   1       11.38       11.26      1.01 o
   1  -8   1      123.30      128.01      2.33 o
   2  -8   1       83.04       92.59      2.97 o
   3  -8   1        4.16        3.60      1.20 o
   4  -8   1       78.36       71.56      1.92 o
   5  -8   1       11.31       13.18      1.89 o
   6  -8   1       16.11       18.57      2.42 o
   7  -8   1        0.41        1.84      1.52 o
   8  -8   1        2.39        1.66      1.89 o
   9  -8   1        3.09        1.60      1.75 o
  10  -8   1       20.81       12.89      4.60 o
  -8  -7   1        0.98        0.92      3.68 o
  -7  -7   1        0.04       -1.67      1.73 o
  -6  -7   1        9.34       10.70      1.93 o
  -5  -7   1        0.72        1.99      1.10 o
  -4  -7   1      315.89      304.94      5.36 o
  -3  -7   1      451.63      427.38      6.67 o
  -2  -7   1       34.18       30.96      1.65 o
  -1  -7   1       84.96       72.65      2.20 o
   0  -7   1      121.25      132.00      2.91 o
   1  -7   1       79.79       84.49      1.80 o
   2  -7   1        0.03        0.46      0.80 o
   3  -7   1      462.51      459.73      7.16 o
   4  -7   1        4.21        4.97      1.08 o
   5  -7   1       21.94       25.39      1.75 o
   6  -7   1       19.32       16.60      1.75 o
   7  -7   1       16.69       14.32      3.81 o
   8  -7   1       29.07       30.71      2.52 o
   9  -7   1       57.12       59.18      3.32 o
  10  -7   1       20.10       25.78      4.60 o
  -9  -6   1        2.94        0.92      4.60 o
  -8  -6   1        2.80        2.30      2.60 o
  -7  -6   1       57.09       53.65      5.05 o
  -6  -6   1        6.28        2.98      1.09 o
  -5  -6   1        6.14        3.81      0.93 o
  -4  -6   1       22.94       21.68      1.37 o
  -3  -6   1      647.94      611.12      8.02 o
  -2  -6   1        1.18        1.61      0.53 o
  -1  -6   1     1026.36     1094.03     16.04 o
   0  -6   1      141.96      167.21      3.26 o
   1  -6   1       36.71       35.05      0.97 o
   2  -6   1      371.60      409.47      7.36 o
   3  -6   1      322.67      311.64      4.96 o
   4  -6   1      380.76      378.06      6.99 o
   5  -6   1       54.64       48.52      2.10 o
   6  -6   1       66.85       65.41      2.70 o
   7  -6   1        2.24        1.65      1.12 o
   8  -6   1        7.91        7.29      1.58 o
   9  -6   1       46.87       49.90      2.53 o
  10  -6   1        9.13       10.13      3.68 o
  -9  -5   1        0.70        4.60      3.68 o
  -8  -5   1        3.14       -0.20      2.88 o
  -7  -5   1       22.01       16.61      1.91 o
  -6  -5   1       68.69       65.48      2.33 o
  -5  -5   1       97.32       85.34      3.99 o
  -4  -5   1      311.88      292.53      5.12 o
  -3  -5   1       52.62       51.59      1.72 o
  -2  -5   1      173.11      164.41      2.72 o
  -1  -5   1     2756.71     2686.10     33.38 o
   0  -5   1      373.43      393.66      6.23 o
   1  -5   1       23.08       31.13      0.84 o
   2  -5   1      962.31      916.07     13.05 o
   3  -5   1       27.32       29.46      1.21 o
   4  -5   1      163.63      182.53      3.98 o
   5  -5   1      343.90      335.52      7.04 o
   6  -5   1       23.89       25.90      1.84 o
   7  -5   1       11.61       15.63      1.53 o
   8  -5   1       19.17       17.35      1.69 o
   9  -5   1       67.89       69.74      2.74 o
  10  -5   1        1.08        0.00      3.68 o
  11  -5   1        0.14        0.92      3.68 o
  -9  -4   1        1.63        6.44      3.06 o
  -8  -4   1        0.16       -1.05      2.21 o
  -7  -4   1       51.19       43.77      2.47 o
  -6  -4   1        0.04        0.25      0.88 o
  -5  -4   1        1.59        1.96      0.83 o
  -4  -4   1        0.31        0.11      0.61 o
  -3  -4   1       70.85       61.62      2.04 o
  -2  -4   1      373.80      372.92      4.66 o
  -1  -4   1      227.79      220.70      3.11 o
   0  -4   1      325.31      356.74      5.02 o
   1  -4   1      826.98      862.04     13.86 o
   2  -4   1        8.16        7.13      0.58 o
   3  -4   1       32.88       29.53      2.13 o
   4  -4   1       67.47       77.22      2.39 o
   5  -4   1        4.22        3.64      1.08 o
   6  -4   1        8.60        6.66      1.04 o
   7  -4   1        8.77        5.19      1.22 o
   8  -4   1        3.14        4.39      1.27 o
   9  -4   1       47.94       45.91      2.96 o
  10  -4   1        9.74       11.83      2.66 o
  11  -4   1        3.17       10.13      4.60 o
 -10  -3   1        1.41       -1.84      4.60 o
  -9  -3   1       21.82       21.04      3.75 o
  -8  -3   1        9.29        8.89      1.99 o
  -7  -3   1       48.52       42.96      2.07 o
  -6  -3   1      451.85      471.51      7.22 o
  -5  -3   1      127.02      124.68      2.66 o
  -4  -3   1      475.74      538.86      6.97 o
  -3  -3   1     1732.81     1774.98     25.76 o
  -2  -3   1      166.65      174.57      2.39 o
  -1  -3   1     1838.94     1690.81     18.48 o
   0  -3   1     1161.04     1071.12     13.89 o
   1  -3   1      879.54      888.94     11.48 o
   2  -3   1      806.94      855.95     13.20 o
   3  -3   1     2864.54     2796.64     41.33 o
   4  -3   1       35.80       42.97      1.84 o
   5  -3   1        0.09       -0.15      0.65 o
   6  -3   1       14.66       12.78      1.56 o
   7  -3   1        7.43        5.94      1.22 o
   8  -3   1        3.74        1.89      1.29 o
   9  -3   1       42.43       49.18      2.59 o
  10  -3   1        0.24        1.71      2.27 o
  11  -3   1       10.30       13.81      5.52 o
 -10  -2   1        3.00       -0.92      4.60 o
  -9  -2   1        0.23       -2.21      2.21 o
  -8  -2   1        1.71        2.67      1.89 o
  -7  -2   1      132.77      136.40      3.76 o
  -6  -2   1       40.48       44.99      1.62 o
  -5  -2   1       84.33       87.67      2.03 o
  -4  -2   1       25.60       22.23      1.09 o
  -3  -2   1      128.30      132.62      1.91 o
  -2  -2   1      443.42      415.86      5.21 o
  -1  -2   1       72.61       72.93      1.06 o
   0  -2   1      152.96      151.90      2.15 o
   1  -2   1      721.86      668.19     17.07 o
   2  -2   1     5856.50     5817.11     75.93 o
   3  -2   1        9.95       12.99      0.82 o
   4  -2   1     1062.19     1042.64     14.70 o
   5  -2   1        8.57        9.77      0.95 o
   6  -2   1      341.09      350.84      5.73 o
   7  -2   1       54.28       49.45      2.59 o
   8  -2   1        4.25        1.15      1.46 o
   9  -2   1        6.54        6.90      2.27 o
  10  -2   1       29.68       25.81      3.91 o
 -10  -1   1       12.77       10.71      4.60 o
  -9  -1   1       12.07       13.39      3.25 o
  -8  -1   1        3.85        1.35      1.46 o
  -7  -1   1        1.33        0.92      1.01 o
  -6  -1   1      182.07      195.27      4.22 o
  -5  -1   1      134.12      133.23      3.08 o
  -4  -1   1      276.92      283.27      4.30 o
  -3  -1   1      213.49      220.96      3.36 o
  -2  -1   1      112.46      132.05      2.08 o
  -1  -1   1     2152.43     2069.97     20.05 o
   0  -1   1    12135.28    11282.54    143.25 o
   1  -1   1     4705.47     4346.12     88.88 o
   2  -1   1     7210.15     7139.62     83.75 o
   3  -1   1       52.85       65.46      1.65 o
   4  -1   1     2590.95     2678.64     30.47 o
   5  -1   1      294.31      309.45      5.74 o
   6  -1   1      223.21      215.71      4.12 o
   7  -1   1        6.25        8.74      1.46 o
   8  -1   1        0.21       -0.11      1.26 o
   9  -1   1        0.01        2.12      1.99 o
  10  -1   1        4.00        4.91      2.88 o
 -10   0   1        3.33        5.71      3.06 o
  -9   0   1        6.21        5.83      2.88 o
  -8   0   1        6.42        7.34      1.56 o
  -7   0   1       44.53       54.85      2.36 o
  -6   0   1       12.59       15.38      1.81 o
  -5   0   1     1545.71     1567.28     21.76 o
  -4   0   1     1631.28     1676.92     20.95 o
  -3   0   1     3554.66     3518.33     36.93 o
  -2   0   1     4142.70     4132.38     43.14 o
  -1   0   1      269.16      278.54      2.96 o
   0   0   1      189.47      172.38      2.25 o
   1   0   1        0.83        1.12      0.41 o
   2   0   1      873.49      894.57      9.12 o
   3   0   1      511.06      517.23      6.54 o
   4   0   1       38.85       30.53      1.87 o
   5   0   1       42.88       50.97      1.86 o
   6   0   1        3.09        1.80      1.11 o
   7   0   1        0.01       -0.77      1.01 o
   8   0   1       28.18       28.39      2.80 o
   9   0   1        3.05        4.93      2.27 o
  10   0   1        0.00       -3.22      3.22 o
 -11   1   1        1.92        5.52      5.52 o
 -10   1   1        3.59        1.94      2.88 o
  -9   1   1        4.24        5.52      1.99 o
  -8   1   1        8.44        9.03      1.94 o
  -7   1   1       65.29       60.25      2.57 o
  -6   1   1       50.05       49.10      1.96 o
  -5   1   1        1.18        2.01      0.83 o
  -4   1   1      220.53      248.79      3.62 o
  -3   1   1     2867.74     2958.73     35.95 o
  -2   1   1    13868.17    13756.78    179.15 o
  -1   1   1      256.47      279.65      6.19 o
   0   1   1     1400.65     1345.46     14.78 o
   1   1   1     6363.34     6125.62     70.49 o
   2   1   1      217.14      219.48      3.21 o
   3   1   1      192.13      188.73      2.98 o
   4   1   1       59.01       62.49      2.01 o
   5   1   1       11.21       12.46      1.15 o
   6   1   1       37.50       38.52      1.82 o
   7   1   1       29.59       29.03      2.34 o
   8   1   1       79.14       81.49      4.19 o
   9   1   1        6.35        3.22      2.60 o
  10   1   1        0.01       -0.46      2.60 o
 -11   2   1        2.61       -2.76      4.60 o
 -10   2   1       16.22       13.70      3.54 o
  -9   2   1       17.01       23.39      2.80 o
  -8   2   1        2.26        0.92      1.46 o
  -7   2   1        7.55       10.09      1.24 o
  -6   2   1       28.73       31.95      1.65 o
  -5   2   1       97.92       94.51      2.42 o
  -4   2   1      292.08      285.11      4.48 o
  -3   2   1     1885.27     1901.10     28.47 o
  -2   2   1     2545.23     2601.34     50.38 o
  -1   2   1      352.39      368.55      4.47 o
   0   2   1     8683.62     7910.60     92.31 o
   1   2   1      810.16      793.58      8.80 o
   2   2   1      509.92      481.04      5.51 o
   3   2   1      203.16      196.25      4.21 o
   4   2   1        5.17        4.97      0.62 o
   5   2   1       37.34       27.79      1.49 o
   6   2   1        8.10        9.06      1.30 o
   7   2   1       27.10       26.77      1.85 o
   8   2   1       19.28       16.48      2.55 o
   9   2   1        0.89        0.53      2.21 o
  10   2   1        6.44       -0.92      3.68 o
 -11   3   1        0.01        8.29      5.52 o
 -10   3   1        0.35       -1.73      1.73 o
  -9   3   1        1.29       -0.08      1.73 o
  -8   3   1        0.00        1.67      1.22 o
  -7   3   1      119.03      126.23      3.27 o
  -6   3   1      378.19      393.73      6.86 o
  -5   3   1      181.59      197.88      4.44 o
  -4   3   1     1106.98     1162.39     18.25 o
  -3   3   1      520.60      543.85     10.21 o
  -2   3   1     5423.14     5514.14     80.13 o
  -1   3   1     4442.95     4381.37     44.12 o
   0   3   1     2951.45     2722.10     34.83 o
   1   3   1     1139.48     1174.03     13.29 o
   2   3   1      215.41      244.58      2.98 o
   3   3   1       55.72       54.12      1.25 o
   4   3   1       35.94       32.82      1.61 o
   5   3   1        0.08       -0.08      0.54 o
   6   3   1        0.57       -0.66      0.66 o
   7   3   1       63.64       64.80      3.55 o
   8   3   1       19.84       16.18      1.83 o
   9   3   1       10.08       13.84      3.25 o
 -11   4   1        0.32       -0.92      4.60 o
 -10   4   1        2.43       -0.92      1.73 o
  -9   4   1       15.34       11.47      2.03 o
  -8   4   1        6.53        6.18      1.22 o
  -7   4   1       12.39       11.19      1.44 o
  -6   4   1      384.14      403.51      7.91 o
  -5   4   1       55.31       55.96      4.65 o
  -4   4   1     1773.32     1859.04     32.52 o
  -3   4   1      969.62      973.09     15.26 o
  -2   4   1      210.06      216.58      3.57 o
  -1   4   1       18.82       13.34      0.52 o
   0   4   1     3265.59     3184.06     43.46 o
   1   4   1      713.27      733.41      9.24 o
   2   4   1        9.42       10.95      0.75 o
   3   4   1      569.11      551.86      7.17 o
   4   4   1       81.89       81.81      1.86 o
   5   4   1       91.75       91.85      4.39 o
   6   4   1        2.47        1.76      1.10 o
   7   4   1       22.96       22.27      2.39 o
   8   4   1        0.48        0.59      1.73 o
   9   4   1        5.54        3.99      2.88 o
 -11   5   1        1.44       -1.84      4.60 o
 -10   5   1        3.29        1.93      2.10 o
  -9   5   1        1.19       -1.25      1.56 o
  -8   5   1       14.86       17.59      1.86 o
  -7   5   1        8.29        6.95      1.89 o
  -6   5   1      111.12      122.63      3.51 o
  -5   5   1      425.88      416.42     16.34 o
  -4   5   1      463.06      507.60      8.82 o
  -3   5   1      325.68      338.37      6.30 o
  -2   5   1       33.17       28.52      0.84 o
  -1   5   1      236.94      246.19      3.23 o
   0   5   1       27.82       36.39      1.42 o
   1   5   1      422.69      413.55      6.59 o
   2   5   1      338.42      387.46      5.32 o
   3   5   1      313.05      346.12      4.97 o
   4   5   1      493.69      477.46      7.55 o
   5   5   1        1.64        1.45      1.03 o
   6   5   1       10.69       11.66      1.44 o
   7   5   1       48.15       51.56      4.12 o
   8   5   1        0.43       -1.73      1.73 o
   9   5   1        3.90        6.44      4.60 o
 -11   6   1        0.94        0.92      3.68 o
 -10   6   1        9.36        7.37      3.47 o
  -9   6   1       26.16       24.06      2.57 o
  -8   6   1       18.10       25.93      2.12 o
  -7   6   1        2.55        2.15      1.46 o
  -6   6   1        1.20        1.93      1.08 o
  -5   6   1       25.09       20.52      1.62 o
  -4   6   1      318.07      334.37      6.42 o
  -3   6   1      265.30      268.11      3.70 o
  -2   6   1       98.92      107.92      2.22 o
  -1   6   1       10.97       14.76      0.76 o
   0   6   1       74.02       63.63      2.03 o
   1   6   1      115.16       97.82      8.54 o
   2   6   1       56.09       61.46      1.89 o
   3   6   1       16.34       18.36      1.06 o
   4   6   1      151.91      147.55      3.19 o
   5   6   1      207.47      189.33      6.05 o
   6   6   1        3.45        2.81      1.15 o
   7   6   1        1.48        1.20      1.89 o
   8   6   1        7.31       10.43      2.66 o
 -10   7   1        1.07        0.08      4.14 o
  -9   7   1        7.81        5.19      2.27 o
  -8   7   1        4.48        6.02      1.80 o
  -7   7   1       40.21       36.44      2.39 o
  -6   7   1       56.78       59.58      2.70 o
  -5   7   1      139.40      146.03      5.55 o
  -4   7   1      316.28      328.95      5.56 o
  -3   7   1        0.31        1.73      0.49 o
  -2   7   1      131.62      144.18      4.45 o
  -1   7   1     2538.94     2711.05     34.04 o
   0   7   1       24.80       32.18      1.36 o
   1   7   1        0.43       -0.54      0.54 o
   2   7   1        0.00       -0.28      0.53 o
   3   7   1       36.60       32.95      1.78 o
   4   7   1      198.78      187.68      3.85 o
   5   7   1      110.79      108.59      4.97 o
   6   7   1        0.02       -0.46      1.89 o
   7   7   1        2.54       -0.61      2.13 o
   8   7   1        0.72       -2.76      2.76 o
 -10   8   1        8.13        6.83      4.25 o
  -9   8   1        2.23        0.76      1.99 o
  -8   8   1        3.77        2.93      1.73 o
  -7   8   1        0.26       -1.04      1.18 o
  -6   8   1       11.26       14.87      1.99 o
  -5   8   1       70.83       62.10      2.06 o
  -4   8   1       16.14       12.75      1.04 o
  -3   8   1      179.56      195.42      8.58 o
  -2   8   1       20.76       22.62      1.35 o
  -1   8   1      119.71      135.29      2.66 o
   0   8   1       19.44       17.66      1.19 o
   1   8   1      534.27      504.29      9.54 o
   2   8   1       38.51       37.12      2.00 o
   3   8   1       11.43       14.36      1.37 o
   4   8   1      141.11      145.24      4.62 o
   5   8   1       79.10       71.32      2.91 o
   6   8   1        3.94       -0.83      1.89 o
   7   8   1        6.87        5.22      2.88 o
 -10   9   1        3.77        4.58      2.55 o
  -9   9   1       11.52       12.55      3.06 o
  -8   9   1        0.02        0.42      1.80 o
  -7   9   1        4.48        5.19      1.73 o
  -6   9   1        0.74        1.03      0.80 o
  -5   9   1       37.19       39.29      1.74 o
  -4   9   1       15.79       15.51      1.67 o
  -3   9   1       29.26       28.85      2.11 o
  -2   9   1        6.37       10.41      1.73 o
  -1   9   1       21.72       20.84      1.32 o
   0   9   1        1.10        1.13      0.93 o
   1   9   1        0.34        0.70      1.08 o
   2   9   1        9.64        9.76      1.28 o
   3   9   1        0.04       -1.17      1.20 o
   4   9   1       25.83       23.56      1.95 o
   5   9   1        1.63        0.13      1.56 o
   6   9   1        0.11        0.61      2.13 o
   7   9   1        2.35       10.46      3.68 o
 -10  10   1        5.83        4.60      3.68 o
  -9  10   1        0.12        0.31      3.22 o
  -8  10   1        0.95        0.85      1.80 o
  -7  10   1       11.70       12.95      4.57 o
  -6  10   1       85.23       86.48      3.10 o
  -5  10   1       12.32       11.37      1.69 o
  -4  10   1        3.01        5.84      2.46 o
  -3  10   1       26.42       28.74      2.44 o
  -2  10   1        3.54        6.19      1.80 o
  -1  10   1        0.24        0.00      1.34 o
   0  10   1      127.92      114.64      4.88 o
   1  10   1        0.10        1.16      1.46 o
   2  10   1      173.61      160.34      5.60 o
   3  10   1       97.38      101.19      3.36 o
   4  10   1        1.17        1.42      1.68 o
   5  10   1        3.93        4.96      2.44 o
   6  10   1        0.20       -1.33      4.60 o
  -9  11   1        0.00       -0.81      2.37 o
  -8  11   1        3.33        1.58      2.27 o
  -7  11   1       11.48       13.68      1.87 o
  -6  11   1        0.49        1.49      1.41 o
  -5  11   1       16.08       15.67      1.99 o
  -4  11   1        0.58        0.13      1.34 o
  -3  11   1       25.60       27.23      2.44 o
  -2  11   1        5.43        1.84      1.59 o
  -1  11   1        3.04        2.07      2.77 o
   0  11   1        9.42        6.58      2.20 o
   1  11   1        1.61        0.00      1.59 o
   2  11   1       31.36       31.36      2.41 o
   3  11   1       11.14       11.65      1.91 o
   4  11   1       10.31        5.74      2.55 o
   5  11   1        2.87        5.32      2.88 o
  -9  12   1        0.51        6.44      3.68 o
  -8  12   1        2.80        4.23      3.06 o
  -7  12   1        1.58        0.69      4.60 o
  -6  12   1       14.04       12.71      3.54 o
  -5  12   1        1.43        3.17      2.88 o
  -4  12   1       54.08       61.45      5.69 o
  -3  12   1      104.63      103.75      4.72 o
  -2  12   1       13.99       17.48      2.82 o
  -1  12   1        8.57        5.50      2.83 o
   0  12   1      127.96      138.89      5.42 o
   1  12   1       28.67       29.96      3.06 o
   2  12   1        2.72       -0.69      1.73 o
   3  12   1        1.13        1.23      2.13 o
   4  12   1        0.35        7.36      4.60 o
   5  12   1        0.91        0.00      4.60 o
  -8  13   1        0.69        0.00      4.60 o
  -7  13   1        1.93        3.85      3.54 o
  -6  13   1       10.89       11.80      3.54 o
  -5  13   1        5.82        4.60      4.60 o
  -4  13   1       41.04       32.27      4.19 o
  -3  13   1        1.86        5.52      2.60 o
  -2  13   1       11.82        9.73      3.16 o
  -1  13   1       32.55       32.37      4.81 o
   0  13   1       14.82       12.72      3.54 o
   1  13   1       53.92       45.86      3.65 o
   2  13   1        9.27       14.73      5.52 o
   3  13   1       18.28       17.49      5.52 o
   4  13   1        4.69       -3.68      4.60 o
  -7  14   1        1.20       -1.84      4.60 o
  -6  14   1        8.05        6.28      3.54 o
  -5  14   1        6.69        9.88      3.54 o
  -4  14   1        0.35       -0.92      2.60 o
  -3  14   1        5.90        7.36      3.25 o
  -2  14   1       17.68       14.78      5.52 o
  -1  14   1        9.99        7.36      5.06 o
   0  14   1        1.17       -2.88      2.88 o
   1  14   1        0.94       -0.13      2.30 o
   2  14   1        0.32       -0.92      4.60 o
  -6  15   1        0.54        1.84      4.60 o
  -5  15   1        0.18       -3.68      3.68 o
  -4  15   1        0.21        0.92      4.60 o
  -3  15   1       18.59       12.89      5.52 o
  -2  15   1       28.50       33.14      6.44 o
  -1  15   1        1.02       -0.92      3.68 o
   0  15   1        1.68        2.66      2.88 o
   1  15   1       13.78       10.13      5.52 o
  -4  16   1        5.89        0.92      4.60 o
  -3  16   1        3.43        8.29      4.60 o
  -2  16   1        2.22        1.84      4.60 o
   1 -16   2       10.88       16.61      6.90 o
   2 -16   2        0.49       -3.68      3.68 o
   3 -16   2        3.99        1.84      4.60 o
   4 -16   2       24.90       27.62      6.44 o
  -1 -15   2        5.29        5.63      2.88 o
   0 -15   2        0.02       -0.92      2.21 o
   1 -15   2        0.70        0.92      4.60 o
   2 -15   2        8.55        8.79      4.60 o
   3 -15   2        0.01        3.58      2.88 o
   4 -15   2       14.62       15.19      3.91 o
   5 -15   2       24.65       26.97      6.90 o
   6 -15   2        0.25        1.84      4.60 o
  -3 -14   2        1.97        7.36      5.52 o
  -2 -14   2        0.02       -2.10      2.21 o
  -1 -14   2        4.82        7.36      2.88 o
   0 -14   2       22.98       23.74      5.69 o
   1 -14   2        0.23        1.38      2.60 o
   2 -14   2       11.21        6.90      3.25 o
   3 -14   2        2.37        2.15      5.52 o
   4 -14   2        4.53        4.09      2.88 o
   5 -14   2       39.29       41.24      4.85 o
   6 -14   2       26.72       25.36      4.19 o
   7 -14   2        0.97        0.92      4.60 o
  -4 -13   2        0.04       -3.68      4.60 o
  -3 -13   2        1.59        4.14      2.37 o
  -2 -13   2        2.01        1.05      1.75 o
  -1 -13   2       53.05       50.49      4.37 o
   0 -13   2       44.23       50.60      3.04 o
   1 -13   2        0.21        1.47      1.89 o
   2 -13   2       11.08       10.32      2.27 o
   3 -13   2        3.52        3.99      2.88 o
   4 -13   2       17.85       21.88      3.91 o
   5 -13   2        4.76        7.36      3.25 o
   6 -13   2       77.23       88.99      7.36 o
   7 -13   2       46.13       55.23      7.36 o
   8 -13   2        0.12       -3.68      3.68 o
  -5 -12   2        0.02        1.84      4.60 o
  -4 -12   2        1.92       -0.92      3.68 o
  -3 -12   2        8.31        6.71      1.75 o
  -2 -12   2       27.13       25.61      3.85 o
  -1 -12   2       27.34       28.71      2.98 o
   0 -12   2        2.08        1.84      1.73 o
   1 -12   2       27.29       28.31      2.80 o
   2 -12   2      253.58      258.17      7.61 o
   3 -12   2        2.20        1.47      1.89 o
   4 -12   2      122.51      132.65      5.42 o
   5 -12   2       17.30       23.47      2.68 o
   6 -12   2       15.56       14.55      3.54 o
   7 -12   2        1.14        2.76      2.88 o
   8 -12   2        0.01        2.76      4.60 o
   9 -12   2        0.24        3.68      4.60 o
  -6 -11   2        6.31        9.21      5.52 o
  -5 -11   2       17.58       23.01      5.52 o
  -4 -11   2        0.00       -1.15      1.50 o
  -3 -11   2        0.42        0.04      1.07 o
  -2 -11   2      139.72      139.27      5.26 o
  -1 -11   2       51.53       52.79      2.65 o
   0 -11   2        6.91        6.04      2.73 o
   1 -11   2      194.82      191.50      9.54 o
   2 -11   2       19.49       21.92      2.44 o
   3 -11   2       46.34       47.19      2.98 o
   4 -11   2      103.55      108.18      5.53 o
   5 -11   2        7.29        4.33      2.02 o
   6 -11   2        0.36        1.15      1.50 o
   7 -11   2        0.17       -2.60      2.60 o
   8 -11   2        2.54       -2.76      3.68 o
   9 -11   2        2.73       -3.68      3.68 o
  -6 -10   2        2.11        0.46      2.60 o
  -5 -10   2       20.32       23.42      4.24 o
  -4 -10   2        4.20        2.22      1.22 o
  -3 -10   2        9.43        6.66      1.28 o
  -2 -10   2      114.90      109.59      3.74 o
  -1 -10   2      340.74      338.39      6.57 o
   0 -10   2       65.04       60.49      3.19 o
   1 -10   2        9.13        8.11      1.73 o
   2 -10   2      101.39      103.45      4.19 o
   3 -10   2       33.41       29.38      2.80 o
   4 -10   2        9.76       10.02      1.73 o
   5 -10   2       11.30       10.53      2.08 o
   6 -10   2      113.92      108.65      4.33 o
   7 -10   2        6.04        8.90      2.88 o
   8 -10   2       53.95       63.42      5.50 o
   9 -10   2        1.62        6.44      4.60 o
  -7  -9   2        0.18       -1.84      3.68 o
  -6  -9   2        2.70        3.07      2.31 o
  -5  -9   2        0.00       -0.46      1.73 o
  -4  -9   2        0.70       -0.26      0.95 o
  -3  -9   2      133.04      139.63      3.42 o
  -2  -9   2      163.82      167.20      4.64 o
  -1  -9   2      305.11      312.98      5.73 o
   0  -9   2      363.80      364.07      7.47 o
   1  -9   2       22.90       25.18      1.42 o
   2  -9   2        8.07        7.86      1.34 o
   3  -9   2       13.65       11.06      1.73 o
   4  -9   2       21.08       22.32      2.11 o
   5  -9   2      108.93      108.44      7.12 o
   6  -9   2       25.21       31.16      3.54 o
   7  -9   2        0.02        0.69      1.50 o
   8  -9   2        7.04        7.79      2.44 o
   9  -9   2       26.63       27.89      3.54 o
  10  -9   2       11.74        8.29      4.60 o
  -8  -8   2        1.95       -1.84      3.68 o
  -7  -8   2        1.93       -1.53      2.13 o
  -6  -8   2       12.12       10.20      2.44 o
  -5  -8   2       12.98       11.87      1.48 o
  -4  -8   2      201.41      191.70      4.10 o
  -3  -8   2      216.57      218.34      4.23 o
  -2  -8   2        0.00        0.98      0.83 o
  -1  -8   2      160.15      160.68      3.24 o
   0  -8   2        0.64        0.26      0.56 o
   1  -8   2      134.06      134.09      2.72 o
   2  -8   2       83.39       75.67      2.50 o
   3  -8   2      279.84      267.92      5.60 o
   4  -8   2       54.29       51.25      1.71 o
   5  -8   2        0.01       -1.53      1.53 o
   6  -8   2      143.56      158.51      6.77 o
   7  -8   2       25.01       23.63      2.55 o
   8  -8   2       35.13       35.42      2.98 o
   9  -8   2       12.97       13.00      2.88 o
  10  -8   2        0.00        0.92      3.68 o
  -8  -7   2       18.10       34.98      6.44 o
  -7  -7   2        1.03       -2.13      2.13 o
  -6  -7   2        3.59        0.12      1.32 o
  -5  -7   2       26.76       22.07      1.54 o
  -4  -7   2      106.40      113.09      4.32 o
  -3  -7   2       61.30       62.44      2.11 o
  -2  -7   2      342.38      324.75      5.30 o
  -1  -7   2       89.13      102.08      2.36 o
   0  -7   2      123.77      107.73      2.49 o
   1  -7   2      174.04      179.93      4.73 o
   2  -7   2       54.25       49.63      3.59 o
   3  -7   2        0.01        0.32      0.68 o
   4  -7   2        0.63        1.34      0.79 o
   5  -7   2        0.07       -0.55      0.80 o
   6  -7   2       47.75       46.90      2.32 o
   7  -7   2        9.80       10.11      2.17 o
   8  -7   2        1.99        2.30      1.56 o
   9  -7   2        5.02        5.79      2.21 o
  10  -7   2        0.16        0.92      3.68 o
  -9  -6   2        0.02       -0.92      3.68 o
  -8  -6   2        5.84        5.11      2.88 o
  -7  -6   2       83.63       72.32      4.19 o
  -6  -6   2       26.83       19.85      1.64 o
  -5  -6   2       31.73       26.11      1.50 o
  -4  -6   2       65.06       68.81      3.11 o
  -3  -6   2       33.31       29.33      1.60 o
  -2  -6   2       85.88       86.78      2.04 o
  -1  -6   2     1742.70     1815.22     23.09 o
   0  -6   2      255.19      276.88      5.45 o
   1  -6   2      874.71      880.93     11.39 o
   2  -6   2      148.20      151.17      3.43 o
   3  -6   2      216.20      201.16      6.61 o
   4  -6   2      276.39      281.53      5.60 o
   5  -6   2      254.65      266.36      5.60 o
   6  -6   2        4.69        6.75      1.46 o
   7  -6   2        0.02       -0.50      0.93 o
   8  -6   2       21.97       16.19      1.75 o
   9  -6   2        5.31        9.08      1.83 o
  -9  -5   2        1.23        1.84      5.52 o
  -8  -5   2        1.08        0.00      2.76 o
  -7  -5   2        1.83        2.62      1.09 o
  -6  -5   2       18.15       15.83      1.48 o
  -5  -5   2      164.41      165.65      3.52 o
  -4  -5   2        0.53        0.14      0.63 o
  -3  -5   2      301.54      326.08      5.02 o
  -2  -5   2      249.04      238.12      3.87 o
  -1  -5   2      378.80      405.89      5.80 o
   0  -5   2      412.25      464.54      6.50 o
   1  -5   2      143.00      134.73      2.19 o
   2  -5   2       16.42       16.46      0.49 o
   3  -5   2      134.71      138.25      3.09 o
   4  -5   2      215.56      203.97      4.35 o
   5  -5   2      312.37      330.21      6.52 o
   6  -5   2        2.63        0.83      1.59 o
   7  -5   2        9.96        9.68      1.44 o
   8  -5   2       17.02       17.98      1.66 o
   9  -5   2       22.77       22.84      1.95 o
  10  -5   2       13.33       10.13      4.60 o
  -9  -4   2        8.59        3.22      3.25 o
  -8  -4   2       55.04       49.02      8.75 o
  -7  -4   2       23.11       24.84      1.75 o
  -6  -4   2       28.55       25.10      1.58 o
  -5  -4   2       70.01       63.02      1.94 o
  -4  -4   2      695.37      738.66      9.46 o
  -3  -4   2      403.39      442.67      6.00 o
  -2  -4   2       42.03       36.34      1.31 o
  -1  -4   2      120.04       96.95      1.63 o
   0  -4   2       63.03       42.88      1.04 o
   1  -4   2      249.08      233.67      4.35 o
   2  -4   2       14.25       12.74      0.75 o
   3  -4   2     1769.53     1760.02     30.39 o
   4  -4   2        6.95        9.63      0.92 o
   5  -4   2       32.79       39.98      1.93 o
   6  -4   2        3.40        3.43      1.17 o
   7  -4   2        7.94        5.19      1.22 o
   8  -4   2       22.89       24.80      1.86 o
   9  -4   2       16.48       12.91      1.99 o
  10  -4   2        5.03        7.36      3.68 o
 -10  -3   2        3.48       10.13      5.52 o
  -9  -3   2       12.97        3.58      2.88 o
  -8  -3   2        1.21        0.56      1.45 o
  -7  -3   2       17.43       17.69      1.73 o
  -6  -3   2       72.75       82.73      3.91 o
  -5  -3   2       32.66       31.31      1.77 o
  -4  -3   2      147.21      180.52      2.90 o
  -3  -3   2      303.89      321.68      4.46 o
  -2  -3   2      413.56      396.33      4.56 o
  -1  -3   2      745.48      751.68      9.08 o
   0  -3   2     1440.98     1417.79     15.76 o
   1  -3   2       58.37       60.93      1.09 o
   2  -3   2       51.49       39.69      1.21 o
   3  -3   2      453.86      498.64     11.66 o
   4  -3   2       22.75       20.84      1.21 o
   5  -3   2        1.29        1.10      1.18 o
   6  -3   2       49.56       54.60      1.89 o
   7  -3   2      106.68      103.33      3.11 o
   8  -3   2       11.02       12.13      2.59 o
   9  -3   2        1.03        0.72      1.56 o
  10  -3   2        5.99        0.00      3.68 o
 -10  -2   2        5.00        0.92      5.52 o
  -9  -2   2       19.27       24.61      3.91 o
  -8  -2   2       85.99       87.48      3.14 o
  -7  -2   2      240.29      241.36      4.84 o
  -6  -2   2      189.79      198.62      3.69 o
  -5  -2   2       20.32       24.69      0.90 o
  -4  -2   2       84.40      102.06      1.69 o
  -3  -2   2        1.93        0.42      0.37 o
  -2  -2   2      887.84      844.22      9.36 o
  -1  -2   2     2747.98     2657.42     26.98 o
   0  -2   2      547.37      579.09      6.62 o
   1  -2   2     1220.40     1253.47     18.87 o
   2  -2   2      102.55      108.43      1.84 o
   3  -2   2      368.04      373.45      6.32 o
   4  -2   2       69.46       65.62      1.80 o
   5  -2   2      468.55      464.84      6.38 o
   6  -2   2       31.38       29.24      1.58 o
   7  -2   2       54.09       61.40      2.43 o
   8  -2   2        3.93        4.60      3.47 o
   9  -2   2       11.86       10.13      2.39 o
  10  -2   2        5.67        5.52      3.68 o
 -10  -1   2        0.15        0.00      2.88 o
  -9  -1   2        0.81       -2.21      2.21 o
  -8  -1   2        5.62        7.26      1.73 o
  -7  -1   2       22.94       22.61      2.13 o
  -6  -1   2        0.64        0.39      0.87 o
  -5  -1   2     1144.17     1233.80     15.86 o
  -4  -1   2       12.65       12.53      0.83 o
  -3  -1   2        7.55       10.30      1.06 o
  -2  -1   2     2449.08     2238.20     23.89 o
  -1  -1   2       42.61       38.93      0.63 o
   0  -1   2      901.68      816.41      7.59 o
   1  -1   2      828.66      748.36      9.52 o
   2  -1   2     9737.48     9578.38     99.45 o
   3  -1   2      423.22      367.29      4.88 o
   4  -1   2      568.94      583.41      7.98 o
   5  -1   2      176.54      181.94      3.42 o
   6  -1   2      396.96      392.43      6.30 o
   7  -1   2       52.47       62.56      2.49 o
   8  -1   2       80.37       73.75      3.87 o
   9  -1   2       20.36       25.35      3.14 o
  10  -1   2        1.48       -3.68      3.68 o
 -10   0   2        1.37       -2.25      2.88 o
  -9   0   2        0.37        1.63      1.80 o
  -8   0   2       99.09      107.66      4.72 o
  -7   0   2       19.58       19.07      1.75 o
  -6   0   2      208.57      209.00      4.91 o
  -5   0   2      184.14      190.67      3.38 o
  -4   0   2      965.72      940.65     11.26 o
  -3   0   2       17.58       18.34      1.12 o
  -2   0   2      947.45      904.93     11.31 o
  -1   0   2      548.80      509.15      5.14 o
   0   0   2      694.85      662.27      5.86 o
   1   0   2     4617.70     4541.10     51.24 o
   2   0   2      238.97      259.42      2.98 o
   3   0   2      326.84      320.88      4.35 o
   4   0   2      177.85      185.69      3.21 o
   5   0   2       32.60       35.85      1.58 o
   6   0   2       89.46       90.50      3.58 o
   7   0   2      163.25      166.47      4.82 o
   8   0   2      129.34      128.73      6.38 o
   9   0   2        9.10        9.01      2.27 o
  10   0   2       10.91       21.17      5.52 o
 -11   1   2        0.20       -3.68      4.60 o
 -10   1   2       35.25       37.64      4.85 o
  -9   1   2       31.15       40.05      3.34 o
  -8   1   2       25.06       23.91      2.55 o
  -7   1   2        4.57        6.28      1.59 o
  -6   1   2       29.64       32.02      2.47 o
  -5   1   2      511.67      470.96      8.84 o
  -4   1   2      706.30      683.54      8.53 o
  -3   1   2     3647.23     3630.76     43.88 o
  -2   1   2     2991.63     2911.25     50.66 o
  -1   1   2       38.74       43.58      0.80 o
   0   1   2       66.11       62.68      0.88 o
   1   1   2     1669.11     1681.16     19.66 o
   2   1   2     2193.84     2208.65     29.33 o
   3   1   2       33.55       34.12      1.48 o
   4   1   2      122.42      163.44      3.26 o
   5   1   2      209.36      210.99      4.03 o
   6   1   2       89.73       84.21      2.61 o
   7   1   2        1.48        0.79      1.15 o
   8   1   2        7.82        6.26      2.43 o
   9   1   2       10.17        9.28      2.44 o
  10   1   2       11.10       17.49      5.52 o
 -11   2   2        1.99       -0.92      4.60 o
 -10   2   2        5.37        4.52      2.18 o
  -9   2   2       26.14       27.41      3.10 o
  -8   2   2        0.08       -1.51      1.73 o
  -7   2   2        2.92        5.48      1.22 o
  -6   2   2       56.75       59.64      3.06 o
  -5   2   2     1605.63     1638.24     20.80 o
  -4   2   2     1304.54     1273.41     17.65 o
  -3   2   2       38.81       36.84      1.46 o
  -2   2   2    99513.20    85695.80   3608.66 o
  -1   2   2     1841.36     1748.99     18.16 o
   0   2   2      257.49      272.57      2.88 o
   1   2   2      376.63      347.54      3.99 o
   2   2   2     2593.07     2505.99     26.80 o
   3   2   2      603.89      680.38      8.31 o
   4   2   2     1409.32     1509.07     17.88 o
   5   2   2      145.39      141.77      3.98 o
   6   2   2        4.13        4.16      0.96 o
   7   2   2       34.28       32.08      1.83 o
   8   2   2        9.70       10.53      2.27 o
   9   2   2        0.50        0.28      1.89 o
  10   2   2        1.38        0.00      3.68 o
 -11   3   2        2.50       -3.68      4.60 o
 -10   3   2        2.72        0.72      1.99 o
  -9   3   2       46.30       42.93      5.56 o
  -8   3   2       58.12       51.62      2.79 o
  -7   3   2       38.16       39.76      1.80 o
  -6   3   2      173.15      184.59      5.84 o
  -5   3   2      246.43      249.13      5.28 o
  -4   3   2      702.78      724.20     11.81 o
  -3   3   2      560.41      587.74      9.76 o
  -2   3   2      906.43      905.60     28.30 o
  -1   3   2     6683.53     6426.90     62.66 o
   0   3   2     2792.19     2654.21     31.36 o
   1   3   2      860.69      783.10      8.95 o
   2   3   2      308.79      338.63      4.26 o
   3   3   2        0.65       -0.38      0.56 o
   4   3   2      142.11      164.13      3.34 o
   5   3   2        0.43        2.39      0.56 o
   6   3   2        2.21        1.45      0.77 o
   7   3   2        0.14       -1.13      1.13 o
   8   3   2        0.25        1.68      1.59 o
   9   3   2        3.77        2.63      2.79 o
 -11   4   2        0.05        1.66      5.52 o
 -10   4   2        0.09       -1.84      3.04 o
  -9   4   2        4.63        3.99      1.83 o
  -8   4   2       25.28       28.58      2.07 o
  -7   4   2       50.00       62.33      2.61 o
  -6   4   2      192.95      195.58      4.91 o
  -5   4   2     1169.61     1219.52     19.52 o
  -4   4   2     1101.70     1019.09     43.97 o
  -3   4   2      343.96      322.02      6.38 o
  -2   4   2     2608.08     2547.19     29.01 o
  -1   4   2       13.69       12.34      0.72 o
   0   4   2      203.57      238.47      3.76 o
   1   4   2      141.60      136.77      2.38 o
   2   4   2       36.64       51.53      1.15 o
   3   4   2        2.47        3.30      0.51 o
   4   4   2      111.05      109.87      2.19 o
   5   4   2        3.90        5.96      1.15 o
   6   4   2       10.26        9.73      1.30 o
   7   4   2       56.73       60.21      2.64 o
   8   4   2        0.25       -0.50      1.73 o
   9   4   2        1.16        4.54      2.40 o
 -11   5   2        0.62        2.35      2.88 o
 -10   5   2        0.00       -1.23      1.83 o
  -9   5   2       46.40       45.65      3.17 o
  -8   5   2       56.06       54.78      2.66 o
  -7   5   2       95.21       94.51      4.30 o
  -6   5   2       70.26       87.70      3.04 o
  -5   5   2        6.40        8.38      1.34 o
  -4   5   2      796.96      802.25     13.20 o
  -3   5   2      340.89      357.37      5.11 o
  -2   5   2       36.38       41.78      1.52 o
  -1   5   2      142.71      138.17      1.91 o
   0   5   2      544.37      502.53      8.75 o
   1   5   2     1597.69     1621.68     21.03 o
   2   5   2        2.42        5.25      0.51 o
   3   5   2       35.21       41.31      1.50 o
   4   5   2       60.36       48.14      1.72 o
   5   5   2      108.06      110.83      3.26 o
   6   5   2        7.04        9.60      1.24 o
   7   5   2        9.06        6.52      2.15 o
   8   5   2        0.21        0.31      2.13 o
   9   5   2        2.88        5.52      3.68 o
 -11   6   2        4.64        4.60      3.68 o
 -10   6   2       13.62       11.46      2.32 o
  -9   6   2       22.13       20.36      2.50 o
  -8   6   2       34.39       42.48      2.41 o
  -7   6   2       93.76      105.49      3.74 o
  -6   6   2      399.55      445.66      9.88 o
  -5   6   2      207.72      212.87      4.91 o
  -4   6   2      341.61      370.71      9.70 o
  -3   6   2        1.03        0.42      0.51 o
  -2   6   2      288.78      275.86      4.36 o
  -1   6   2      553.82      578.11      7.43 o
   0   6   2        7.45        5.99      0.65 o
   1   6   2      685.69      725.43     10.14 o
   2   6   2        6.49        8.75      0.80 o
   3   6   2       20.33       22.90      1.18 o
   4   6   2      184.40      163.15      3.47 o
   5   6   2       73.37       70.61      2.69 o
   6   6   2       16.78       17.93      3.91 o
   7   6   2        0.00       -1.47      1.89 o
   8   6   2        2.33       -1.12      2.27 o
 -11   7   2        8.46       19.33      5.52 o
 -10   7   2       20.83       20.00      4.50 o
  -9   7   2       21.41       18.25      2.80 o
  -8   7   2        2.23        2.34      1.73 o
  -7   7   2        1.09       -0.16      1.26 o
  -6   7   2       22.66       23.09      2.26 o
  -5   7   2        5.90        5.43      2.39 o
  -4   7   2      118.70      126.45      2.47 o
  -3   7   2      210.47      221.12      3.48 o
  -2   7   2        6.60        7.92      0.83 o
  -1   7   2      375.28      397.41      7.82 o
   0   7   2       35.74       37.55      2.01 o
   1   7   2       50.79       46.19      1.74 o
   2   7   2       49.54       45.24      1.53 o
   3   7   2       79.41       78.03      2.32 o
   4   7   2       72.47       69.53      2.69 o
   5   7   2      273.60      265.36      6.05 o
   6   7   2        6.13        4.04      1.68 o
   7   7   2        2.70        1.12      2.27 o
   8   7   2        0.04       -2.05      2.88 o
 -10   8   2        8.55       14.93      2.91 o
  -9   8   2        3.91        0.35      4.14 o
  -8   8   2        1.05       -0.46      1.63 o
  -7   8   2       15.13       19.15      2.27 o
  -6   8   2      246.89      265.83     10.80 o
  -5   8   2       33.28       30.96      2.09 o
  -4   8   2       64.87       66.94      1.92 o
  -3   8   2       12.52       18.49      1.22 o
  -2   8   2        4.64        5.45      1.46 o
  -1   8   2      149.95      158.93      3.11 o
   0   8   2      149.57      169.92      3.75 o
   1   8   2       85.07       85.85      2.69 o
   2   8   2        2.73        4.23      0.90 o
   3   8   2        1.48        1.09      0.97 o
   4   8   2        2.57        3.50      1.19 o
   5   8   2        0.09       -1.17      1.80 o
   6   8   2        0.05       -0.92      1.89 o
   7   8   2        0.18       -2.76      2.76 o
 -10   9   2        0.34       -0.72      2.22 o
  -9   9   2        0.77        2.30      2.37 o
  -8   9   2        0.00       -1.59      1.73 o
  -7   9   2       81.76       83.38      4.65 o
  -6   9   2      154.17      154.41      4.13 o
  -5   9   2       59.69       57.69      1.99 o
  -4   9   2       12.30       15.05      1.21 o
  -3   9   2      108.32      108.72      4.19 o
  -2   9   2      286.14      290.20      7.40 o
  -1   9   2      163.37      162.18      5.45 o
   0   9   2       12.37       13.60      1.36 o
   1   9   2      370.30      370.95      6.37 o
   2   9   2        0.20        0.16      0.90 o
   3   9   2       46.69       49.44      2.42 o
   4   9   2       42.30       50.64      2.49 o
   5   9   2        0.03        0.13      1.56 o
   6   9   2       14.85       17.26      2.98 o
   7   9   2       27.77       33.45      4.85 o
 -10  10   2        1.05       -0.92      2.76 o
  -9  10   2        1.02        0.00      2.47 o
  -8  10   2        1.81        2.37      1.99 o
  -7  10   2        0.75        1.26      1.81 o
  -6  10   2        3.06        1.36      1.33 o
  -5  10   2       33.53       30.75      1.74 o
  -4  10   2       11.01        7.11      1.73 o
  -3  10   2      116.99      129.09      4.82 o
  -2  10   2        4.85        3.82      1.77 o
  -1  10   2        0.17        1.42      1.41 o
   0  10   2       21.67       18.58      3.00 o
   1  10   2      602.61      605.54     10.44 o
   2  10   2       11.20        7.85      1.27 o
   3  10   2      210.08      214.06      5.18 o
   4  10   2        5.38        3.59      2.02 o
   5  10   2        8.87        5.59      2.44 o
   6  10   2        4.52        8.12      3.54 o
  -9  11   2        0.53       -1.10      3.06 o
  -8  11   2        4.45        0.76      1.99 o
  -7  11   2        0.39       -1.26      1.26 o
  -6  11   2        7.07        7.42      2.26 o
  -5  11   2       48.01       54.18      3.19 o
  -4  11   2       41.83       42.44      3.10 o
  -3  11   2       17.19       20.07      2.44 o
  -2  11   2       77.68       79.05      3.79 o
  -1  11   2        1.39        0.14      1.41 o
   0  11   2       61.92       64.27      3.64 o
   1  11   2      135.10      145.11      4.78 o
   2  11   2       16.43       17.33      2.23 o
   3  11   2       10.94        5.37      1.75 o
   4  11   2        2.20        1.89      2.03 o
   5  11   2        0.96        1.66      3.22 o
  -9  12   2        4.82        2.76      3.68 o
  -8  12   2        4.93        4.08      2.27 o
  -7  12   2       11.32       12.30      3.54 o
  -6  12   2       25.17       30.27      4.19 o
  -5  12   2        1.54        3.80      5.06 o
  -4  12   2        7.37        7.67      2.13 o
  -3  12   2       31.29       32.57      3.17 o
  -2  12   2        6.77        4.60      1.89 o
  -1  12   2        0.22       -1.59      1.73 o
   0  12   2        6.55        7.57      2.88 o
   1  12   2       20.22       17.92      2.32 o
   2  12   2       15.13       13.19      2.66 o
   3  12   2        1.41        5.06      3.25 o
   4  12   2        0.39        1.84      4.60 o
  -8  13   2        8.98        3.68      4.60 o
  -7  13   2       10.21       11.47      3.54 o
  -6  13   2       16.23       16.36      3.91 o
  -5  13   2       13.03       18.49      3.68 o
  -4  13   2        2.40        1.38      2.60 o
  -3  13   2        0.92       -1.05      2.21 o
  -2  13   2        0.05       -0.42      1.73 o
  -1  13   2        5.51        3.13      1.89 o
   0  13   2        0.58        0.92      2.60 o
   1  13   2        5.92        2.56      2.87 o
   2  13   2        0.02        6.44      4.60 o
   3  13   2        3.65       -2.76      4.60 o
  -7  14   2       41.32       39.58      7.36 o
  -6  14   2        1.13       -3.68      3.68 o
  -5  14   2        4.83        5.22      2.88 o
  -4  14   2       37.24       27.68      4.60 o
  -3  14   2       10.04        5.98      3.25 o
  -2  14   2        2.37        1.84      2.60 o
  -1  14   2        0.00        1.94      3.22 o
   0  14   2        3.61        0.00      3.68 o
   1  14   2        3.73        4.60      4.60 o
   2  14   2        3.70        4.60      4.60 o
  -6  15   2        7.79        9.21      5.52 o
  -5  15   2        3.69        0.92      4.60 o
  -4  15   2        0.04       -0.92      3.68 o
  -3  15   2       16.84        9.21      4.60 o
  -2  15   2        4.29        4.60      4.60 o
  -1  15   2        6.07        5.52      4.60 o
   0  15   2        0.07       -2.56      2.88 o
   1  15   2        0.00        3.68      4.60 o
  -3  16   2        0.01        2.76      4.60 o
   1 -16   3        4.20        2.15      2.88 o
   2 -16   3        0.08       -0.92      4.60 o
   3 -16   3        2.45        0.92      4.60 o
   4 -16   3        1.30        4.60      4.60 o
  -1 -15   3       12.52       17.37      3.54 o
   0 -15   3        5.81        7.57      2.88 o
   1 -15   3        0.44        0.00      3.68 o
   2 -15   3       15.23       13.81      3.91 o
   3 -15   3        7.93       13.35      3.91 o
   4 -15   3        2.99        5.52      3.25 o
   5 -15   3       33.66       35.37      4.85 o
   6 -15   3        7.05        7.36      5.52 o
  -3 -14   3        0.07       -0.20      2.88 o
  -2 -14   3        0.00       -2.10      2.21 o
  -1 -14   3        8.51        7.84      2.55 o
   0 -14   3        8.80        7.04      2.27 o
   1 -14   3        2.56        3.78      3.22 o
   2 -14   3       11.70        7.36      3.25 o
   3 -14   3       21.37       27.51      4.19 o
   4 -14   3        3.68        2.25      2.88 o
   5 -14   3        2.50        4.14      3.25 o
   6 -14   3        2.08        2.76      4.60 o
   7 -14   3        0.07        3.68      4.60 o
  -4 -13   3        4.42        2.76      4.60 o
  -3 -13   3        0.00       -3.68      3.68 o
  -2 -13   3       40.40       44.30      4.31 o
  -1 -13   3       25.43       22.82      2.80 o
   0 -13   3        4.83        5.31      1.68 o
   1 -13   3      139.78      153.46      5.80 o
   2 -13   3      208.85      207.67      9.11 o
   3 -13   3        3.37        2.66      2.88 o
   4 -13   3       22.05       22.56      3.91 o
   5 -13   3       27.16       27.95      4.19 o
   6 -13   3       11.85       18.60      3.91 o
   7 -13   3        2.63        0.92      4.60 o
   8 -13   3        1.91       -0.92      4.60 o
  -5 -12   3        1.40        0.00      4.60 o
  -4 -12   3       42.13       46.02      5.52 o
  -3 -12   3        8.23        6.86      2.11 o
  -2 -12   3        8.85        8.29      2.27 o
  -1 -12   3       13.62       10.50      2.27 o
   0 -12   3        3.54        0.55      1.46 o
   1 -12   3        3.34        6.72      2.02 o
   2 -12   3       27.94       24.86      3.25 o
   3 -12   3        2.58        1.09      2.21 o
   4 -12   3       32.48       28.91      2.68 o
   5 -12   3       24.71       19.60      2.55 o
   6 -12   3        4.66       10.46      3.54 o
   7 -12   3        0.70        0.92      4.60 o
   8 -12   3       11.66        7.36      4.60 o
   9 -12   3        0.03        3.68      5.52 o
  -6 -11   3        1.11        2.76      4.60 o
  -5 -11   3       15.48       15.65      4.60 o
  -4 -11   3       34.01       36.75      2.57 o
  -3 -11   3       47.73       51.31      2.60 o
  -2 -11   3       37.21       33.50      3.12 o
  -1 -11   3       40.70       37.46      2.50 o
   0 -11   3       93.45       89.11      4.19 o
   1 -11   3       59.09       57.59      3.81 o
   2 -11   3      112.57      111.70      4.58 o
   3 -11   3      139.17      136.35      5.67 o
   4 -11   3       62.39       61.57      3.51 o
   5 -11   3        9.86        9.81      2.89 o
   6 -11   3        9.82       14.76      2.60 o
   7 -11   3        8.25        9.21      4.60 o
   8 -11   3        2.06        0.00      3.68 o
   9 -11   3        1.95        2.76      4.60 o
  -7 -10   3        2.59        1.84      3.68 o
  -6 -10   3        0.26        0.46      2.60 o
  -5 -10   3        0.01       -0.92      1.99 o
  -4 -10   3       30.07       31.42      2.07 o
  -3 -10   3       22.78       26.72      1.86 o
  -2 -10   3       39.50       35.94      2.30 o
  -1 -10   3        7.74        8.68      1.36 o
   0 -10   3       14.25       11.46      3.13 o
   1 -10   3      137.71      125.02      4.58 o
   2 -10   3        8.53       10.04      1.89 o
   3 -10   3        2.75        4.82      1.47 o
   4 -10   3      223.87      230.30      6.49 o
   5 -10   3       61.13       56.16      3.24 o
   6 -10   3       21.89       21.17      3.25 o
   7 -10   3        2.29        4.60      4.60 o
   8 -10   3        5.93        4.60      4.60 o
   9 -10   3       33.41       34.98      6.44 o
  -7  -9   3        9.35       11.97      4.60 o
  -6  -9   3        0.42        1.61      1.84 o
  -5  -9   3       19.33       19.60      2.15 o
  -4  -9   3       56.91       57.67      2.27 o
  -3  -9   3       49.59       52.30      2.11 o
  -2  -9   3       27.33       19.54      1.37 o
  -1  -9   3       49.64       49.86      1.84 o
   0  -9   3       20.29       20.53      1.56 o
   1  -9   3      319.30      308.34      5.94 o
   2  -9   3       47.86       46.05      2.66 o
   3  -9   3      200.18      195.66      6.81 o
   4  -9   3      259.22      269.98      7.03 o
   5  -9   3        5.78        6.09      1.41 o
   6  -9   3       61.76       61.22      4.56 o
   7  -9   3        7.97        4.60      2.60 o
   8  -9   3       63.47       72.72      7.36 o
   9  -9   3        1.20        3.68      3.68 o
  10  -9   3        5.51        7.36      5.52 o
  -8  -8   3        0.38        3.68      4.60 o
  -7  -8   3        5.44        4.09      2.88 o
  -6  -8   3        9.26       13.04      2.03 o
  -5  -8   3       13.32       12.70      1.52 o
  -4  -8   3       32.83       26.57      1.66 o
  -3  -8   3       88.59       78.33      2.82 o
  -2  -8   3      137.99      141.37      4.19 o
  -1  -8   3       21.38       19.72      1.38 o
   0  -8   3       89.65      104.19      3.21 o
   1  -8   3       23.28       20.61      1.01 o
   2  -8   3        1.02        2.18      0.99 o
   3  -8   3       12.92       13.45      1.12 o
   4  -8   3      178.54      179.68      3.71 o
   5  -8   3       37.38       35.50      3.25 o
   6  -8   3       13.63       17.46      3.68 o
   7  -8   3       20.15       17.78      2.44 o
   8  -8   3        8.36       11.61      2.60 o
   9  -8   3       15.92       12.25      2.88 o
  10  -8   3        1.54        3.16      2.27 o
  -8  -7   3        4.21        0.92      4.60 o
  -7  -7   3        3.65        4.60      2.60 o
  -6  -7   3        3.72        2.19      1.59 o
  -5  -7   3      428.34      424.12      7.78 o
  -4  -7   3        0.06       -0.92      1.03 o
  -3  -7   3       11.04       10.40      1.34 o
  -2  -7   3       26.74       23.08      1.28 o
  -1  -7   3      166.84      190.26      3.49 o
   0  -7   3      782.63      807.05     12.25 o
   1  -7   3       31.88       33.18      1.34 o
   2  -7   3       32.57       28.98      1.59 o
   3  -7   3       42.31       43.16      1.62 o
   4  -7   3      726.30      750.63     16.40 o
   5  -7   3       18.08       22.34      1.89 o
   6  -7   3      167.28      167.34      5.12 o
   7  -7   3       41.41       40.60      2.98 o
   8  -7   3        1.27        2.24      1.56 o
   9  -7   3        1.23        0.39      2.21 o
  10  -7   3        0.83       -2.60      2.60 o
  -9  -6   3        0.90        0.92      4.60 o
  -8  -6   3       19.14       15.70      3.91 o
  -7  -6   3        3.12        1.75      1.89 o
  -6  -6   3       19.01       16.90      1.58 o
  -5  -6   3      235.33      236.57      4.52 o
  -4  -6   3       61.74       65.67      2.08 o
  -3  -6   3       85.16       83.79      2.08 o
  -2  -6   3      101.51       89.20      2.04 o
  -1  -6   3        2.04        0.51      0.54 o
   0  -6   3       28.29       29.88      1.24 o
   1  -6   3      529.32      599.77      8.45 o
   2  -6   3      340.16      370.71      7.04 o
   3  -6   3       21.04       26.98      2.24 o
   4  -6   3      180.20      205.36      8.05 o
   5  -6   3        7.20        8.22      1.21 o
   6  -6   3       12.81       13.86      1.56 o
   7  -6   3        0.17        0.69      1.01 o
   8  -6   3       28.76       26.79      1.91 o
   9  -6   3        1.67       -0.33      1.73 o
  10  -6   3        0.93        0.92      3.68 o
  -9  -5   3        0.05        0.00      4.60 o
  -8  -5   3       11.36        8.75      5.06 o
  -7  -5   3       24.43       24.02      2.10 o
  -6  -5   3      332.39      320.31      6.30 o
  -5  -5   3      272.28      260.19      4.60 o
  -4  -5   3       71.51       57.35      1.80 o
  -3  -5   3        0.00       -0.08      0.42 o
  -2  -5   3       38.15       51.15      1.55 o
  -1  -5   3     1080.38     1137.45     14.74 o
   0  -5   3        2.54        3.49      0.48 o
   1  -5   3     2139.52     2211.84     28.53 o
   2  -5   3        7.43        8.64      0.62 o
   3  -5   3        6.16        4.47      0.84 o
   4  -5   3       27.71       22.76      1.89 o
   5  -5   3       11.37       11.30      1.27 o
   6  -5   3       67.00       69.21      2.33 o
   7  -5   3      247.40      254.96      5.33 o
   8  -5   3       73.71       73.08      2.74 o
   9  -5   3       12.21       14.73      2.44 o
  10  -5   3        2.19        1.91      2.27 o
  -9  -4   3        6.30        3.50      3.06 o
  -8  -4   3        1.01       -1.09      1.73 o
  -7  -4   3       22.70       24.78      1.69 o
  -6  -4   3       83.29       75.04      2.56 o
  -5  -4   3       85.76       90.24      2.31 o
  -4  -4   3        0.02        1.24      0.52 o
  -3  -4   3      567.42      595.67      6.76 o
  -2  -4   3      731.89      742.76      9.26 o
  -1  -4   3       49.29       44.32      0.98 o
   0  -4   3     1364.35     1240.26     14.94 o
   1  -4   3      156.54      143.05      2.86 o
   2  -4   3     1209.42     1218.33     21.78 o
   3  -4   3       73.80       79.99      2.10 o
   4  -4   3      227.73      236.62      5.48 o
   5  -4   3        0.08       -0.26      0.56 o
   6  -4   3        0.47       -0.33      0.87 o
   7  -4   3      139.40      148.95      3.47 o
   8  -4   3        3.40        7.11      1.36 o
   9  -4   3        3.55        3.38      2.13 o
  10  -4   3        1.92        4.91      2.88 o
 -10  -3   3        1.48        0.92      4.60 o
  -9  -3   3        0.88        0.72      2.88 o
  -8  -3   3       43.89       37.99      3.52 o
  -7  -3   3       67.63       68.22      4.59 o
  -6  -3   3      463.78      442.30     10.17 o
  -5  -3   3        1.48        1.84      0.52 o
  -4  -3   3       16.72       12.86      0.76 o
  -3  -3   3      700.71      737.91      9.07 o
  -2  -3   3       38.33       47.53      1.00 o
  -1  -3   3      189.22      192.37      3.22 o
   0  -3   3      433.56      403.59      4.75 o
   1  -3   3     3748.40     3762.96     42.95 o
   2  -3   3      293.55      258.36      4.71 o
   3  -3   3       42.70       42.39      1.56 o
   4  -3   3      424.09      384.08      7.25 o
   5  -3   3      299.50      310.02      7.57 o
   6  -3   3       44.81       40.97      1.78 o
   7  -3   3      318.89      330.22      6.39 o
   8  -3   3        1.79        3.44      1.46 o
   9  -3   3        0.03       -0.50      1.73 o
  10  -3   3        0.06        0.92      2.60 o
 -10  -2   3        1.71       -4.60      4.60 o
  -9  -2   3        3.70       -0.82      1.99 o
  -8  -2   3       22.39       25.90      1.87 o
  -7  -2   3       37.80       38.63      2.21 o
  -6  -2   3       15.74       17.18      1.42 o
  -5  -2   3        2.57        4.48      0.50 o
  -4  -2   3       83.51       78.81      1.64 o
  -3  -2   3       97.87       92.01      1.65 o
  -2  -2   3      478.76      462.37      5.40 o
  -1  -2   3       31.03       36.95      0.73 o
   0  -2   3       77.43       72.14      1.05 o
   1  -2   3       97.77      106.79      1.63 o
   2  -2   3      888.38      877.15     11.33 o
   3  -2   3       95.63       99.90      1.98 o
   4  -2   3       76.40       84.83      2.14 o
   5  -2   3       76.73       67.14      1.89 o
   6  -2   3       44.89       47.04      2.55 o
   7  -2   3       88.63       84.19      3.08 o
   8  -2   3        7.21        8.98      2.13 o
   9  -2   3       41.98       39.45      6.90 o
  10  -2   3        8.47        0.00      3.68 o
 -10  -1   3        0.81        1.10      3.06 o
  -9  -1   3       29.41       30.41      3.04 o
  -8  -1   3      113.02      126.51      5.00 o
  -7  -1   3       24.28       27.12      2.03 o
  -6  -1   3      299.72      327.35      5.75 o
  -5  -1   3      721.92      738.02      9.98 o
  -4  -1   3      365.75      382.27      5.52 o
  -3  -1   3     1908.12     1863.30     20.13 o
  -2  -1   3     2487.59     2437.49     30.13 o
  -1  -1   3     4482.95     4375.22     39.94 o
   0  -1   3     1822.95     1853.49     15.01 o
   1  -1   3      279.86      273.60      3.98 o
   2  -1   3      166.83      150.01      2.57 o
   3  -1   3       85.48       86.22      1.72 o
   4  -1   3        5.81        8.79      0.79 o
   5  -1   3       11.95        9.83      0.95 o
   6  -1   3        6.50        4.42      0.95 o
   7  -1   3       61.33       67.64      2.97 o
   8  -1   3        0.24        1.64      1.56 o
   9  -1   3       20.69       20.76      2.80 o
  10  -1   3        4.47        7.36      4.60 o
 -11   0   3        0.03        0.00      4.60 o
 -10   0   3        4.01        0.31      2.88 o
  -9   0   3       70.80       81.82      4.29 o
  -8   0   3        4.90        3.85      1.73 o
  -7   0   3       44.97       48.43      2.50 o
  -6   0   3        6.58        6.46      1.26 o
  -5   0   3       40.31       49.48      2.00 o
  -4   0   3       69.44       72.30      1.76 o
  -3   0   3        5.61        5.42      0.48 o
  -2   0   3     1611.81     1537.44     19.35 o
  -1   0   3      262.26      263.65      2.54 o
   0   0   3      118.76      112.90      1.16 o
   1   0   3     3248.06     3139.26     31.87 o
   2   0   3     1162.39     1083.93     11.72 o
   3   0   3       36.33       37.26      1.06 o
   4   0   3     1719.71     1720.41     28.13 o
   5   0   3       68.43       76.03      2.14 o
   6   0   3       59.77       54.70      2.14 o
   7   0   3       94.11       99.67      3.55 o
   8   0   3      232.02      241.73      6.42 o
   9   0   3        0.05        3.38      2.13 o
  10   0   3        0.45        2.76      3.68 o
 -11   1   3        7.69        6.44      5.52 o
 -10   1   3       14.07       13.08      4.51 o
  -9   1   3        2.90        7.69      2.27 o
  -8   1   3       43.01       49.96      3.34 o
  -7   1   3       76.17       61.11      2.70 o
  -6   1   3       49.97       46.67      1.96 o
  -5   1   3      176.07      188.92      4.15 o
  -4   1   3      519.70      499.55      6.62 o
  -3   1   3      253.47      241.43      5.05 o
  -2   1   3    21810.90    21020.48    305.45 o
  -1   1   3     5377.44     5349.84     48.49 o
   0   1   3     2623.10     2412.30     21.93 o
   1   1   3      256.38      249.42      2.73 o
   2   1   3      979.68      948.48     11.43 o
   3   1   3      763.21      809.02     11.47 o
   4   1   3      562.61      588.78      8.91 o
   5   1   3       41.23       39.65      1.70 o
   6   1   3       78.50       79.05      3.09 o
   7   1   3       15.31       19.11      2.15 o
   8   1   3       30.25       30.66      2.52 o
   9   1   3        0.21        0.09      1.89 o
  10   1   3        0.17        0.92      3.68 o
 -11   2   3        0.06       -0.92      4.60 o
 -10   2   3        6.52        4.14      2.71 o
  -9   2   3        0.01       -0.08      1.73 o
  -8   2   3       24.86       21.59      2.27 o
  -7   2   3      577.31      578.57      8.72 o
  -6   2   3      407.98      439.13      7.35 o
  -5   2   3     1107.25     1134.00     13.59 o
  -4   2   3       63.51       53.57      2.04 o
  -3   2   3      319.60      308.58      5.47 o
  -2   2   3     1008.52     1021.26     13.00 o
  -1   2   3      490.72      490.40      5.01 o
   0   2   3     1418.56     1383.54     12.81 o
   1   2   3     2085.16     2090.59     21.73 o
   2   2   3      473.35      461.95      6.26 o
   3   2   3     2124.06     2251.05     26.00 o
   4   2   3       32.49       34.41      1.04 o
   5   2   3       45.35       45.47      1.51 o
   6   2   3        9.20       15.41      1.24 o
   7   2   3        0.24       -0.57      1.62 o
   8   2   3        2.69        0.59      1.73 o
   9   2   3        1.34        2.15      2.13 o
 -11   3   3        0.36       -0.92      4.14 o
 -10   3   3        0.01        1.45      2.27 o
  -9   3   3        6.60        4.32      1.80 o
  -8   3   3       17.49       11.32      1.83 o
  -7   3   3        1.20       -0.90      0.90 o
  -6   3   3       16.63       16.09      1.48 o
  -5   3   3      338.16      357.68      9.30 o
  -4   3   3      452.62      531.33      9.17 o
  -3   3   3      194.73      177.23      3.74 o
  -2   3   3     1963.98     1889.04     23.59 o
  -1   3   3      702.68      704.38      7.04 o
   0   3   3      974.14      981.10     10.33 o
   1   3   3        3.82        2.24      0.36 o
   2   3   3       77.73       86.56      1.67 o
   3   3   3      155.55      176.85      2.85 o
   4   3   3      108.35      129.42      2.28 o
   5   3   3       37.87       36.27      1.70 o
   6   3   3      241.51      232.70      4.94 o
   7   3   3        5.08        2.81      1.15 o
   8   3   3        1.18        1.32      1.32 o
   9   3   3        4.82        5.45      2.44 o
 -11   4   3        8.85        4.42      3.68 o
 -10   4   3        0.30        0.41      1.99 o
  -9   4   3       15.10       12.94      2.32 o
  -8   4   3        0.03       -0.99      1.56 o
  -7   4   3       90.46       89.79      3.09 o
  -6   4   3      186.72      181.27      4.53 o
  -5   4   3      303.40      318.34      6.39 o
  -4   4   3      364.29      346.71      6.61 o
  -3   4   3      425.13      422.05      8.47 o
  -2   4   3     1144.07     1115.17     17.05 o
  -1   4   3      172.85      165.76      2.62 o
   0   4   3       55.89       50.82      1.16 o
   1   4   3      114.55      115.89      2.13 o
   2   4   3     1120.78     1112.24     12.56 o
   3   4   3        5.42        0.46      0.46 o
   4   4   3      132.26      137.31      3.39 o
   5   4   3        7.37        5.70      1.15 o
   6   4   3       21.06       18.27      1.58 o
   7   4   3        0.90        1.80      1.19 o
   8   4   3        9.27       14.27      2.66 o
   9   4   3        7.44        8.66      4.43 o
 -11   5   3        1.39        0.72      2.88 o
 -10   5   3       26.42       29.27      3.04 o
  -9   5   3       29.64       29.70      2.79 o
  -8   5   3       79.56       77.10      3.74 o
  -7   5   3      248.47      240.72      5.93 o
  -6   5   3       70.21       69.84      2.79 o
  -5   5   3      337.44      333.71     10.36 o
  -4   5   3     1751.11     1742.02     26.97 o
  -3   5   3      543.17      533.81      7.24 o
  -2   5   3     2326.22     2358.28     27.09 o
  -1   5   3        8.91        6.03      0.41 o
   0   5   3      224.11      258.40      4.60 o
   1   5   3       84.55       73.33      1.99 o
   2   5   3        9.61       11.12      0.84 o
   3   5   3       14.40       11.95      0.96 o
   4   5   3      125.12      128.86      3.59 o
   5   5   3      236.58      229.90      4.99 o
   6   5   3       13.26       10.48      1.58 o
   7   5   3       69.00       68.92      4.05 o
   8   5   3        3.05        5.52      2.44 o
 -11   6   3        1.50       -0.92      3.68 o
 -10   6   3       45.52       44.25      3.32 o
  -9   6   3       18.86       15.84      2.32 o
  -8   6   3        0.72        0.59      1.56 o
  -7   6   3        2.48        2.09      2.19 o
  -6   6   3      150.12      152.65      4.94 o
  -5   6   3      413.07      385.22      7.54 o
  -4   6   3        1.33        0.88      0.61 o
  -3   6   3      229.88      219.42      3.94 o
  -2   6   3     1016.64     1010.77     14.98 o
  -1   6   3      231.02      241.47      3.90 o
   0   6   3       44.81       41.26      1.84 o
   1   6   3      382.20      391.98      6.13 o
   2   6   3        5.56        6.58      0.80 o
   3   6   3       87.45       86.45      2.38 o
   4   6   3       11.70       10.83      1.40 o
   5   6   3       67.53       64.65      3.52 o
   6   6   3        0.81       -1.38      1.38 o
   7   6   3        0.56        0.00      2.17 o
   8   6   3        0.01        1.77      2.44 o
 -11   7   3        2.10       -0.92      3.68 o
 -10   7   3       10.62       15.58      2.91 o
  -9   7   3        8.92        6.05      2.27 o
  -8   7   3       19.20       16.18      2.44 o
  -7   7   3       62.45       68.00      3.85 o
  -6   7   3      347.70      361.23      7.57 o
  -5   7   3      391.05      400.06      7.51 o
  -4   7   3        2.70        2.27      0.48 o
  -3   7   3        7.83        9.05      0.80 o
  -2   7   3       39.01       39.91      1.27 o
  -1   7   3        0.08       -0.51      0.62 o
   0   7   3        1.21       -0.49      0.49 o
   1   7   3        0.01       -0.20      0.48 o
   2   7   3       55.29       48.11      1.59 o
   3   7   3        3.19        1.08      0.90 o
   4   7   3        4.94        3.24      1.15 o
   5   7   3       15.71       14.62      1.58 o
   6   7   3        3.63        3.75      1.68 o
   7   7   3        1.63       -1.71      2.27 o
   8   7   3        0.11        0.92      3.06 o
 -10   8   3        3.97        5.18      2.36 o
  -9   8   3        9.10       15.44      3.54 o
  -8   8   3        0.00       -1.05      2.30 o
  -7   8   3       18.66       17.74      5.70 o
  -6   8   3      302.37      315.73      8.67 o
  -5   8   3        3.33        2.89      0.90 o
  -4   8   3       10.97       11.75      0.97 o
  -3   8   3      104.64      125.53      3.41 o
  -2   8   3        0.32       -0.38      0.67 o
  -1   8   3        1.60        4.14      0.83 o
   0   8   3      206.36      196.52      4.16 o
   1   8   3        0.71        0.46      1.03 o
   2   8   3      332.83      320.78      6.24 o
   3   8   3      233.20      236.83      5.23 o
   4   8   3        2.97        0.22      1.15 o
   5   8   3        1.91        2.30      1.56 o
   6   8   3       18.29       18.21      2.98 o
   7   8   3       15.49       24.84      4.19 o
 -10   9   3        4.66        7.36      3.68 o
  -9   9   3        3.23        1.61      4.60 o
  -8   9   3        7.80        6.14      3.68 o
  -7   9   3       58.67       51.40      3.45 o
  -6   9   3       89.35       94.97      3.10 o
  -5   9   3        0.21        0.79      0.87 o
  -4   9   3        7.16        7.89      1.07 o
  -3   9   3      883.93      938.95     19.12 o
  -2   9   3       50.42       52.81      3.72 o
  -1   9   3        4.61        4.14      1.08 o
   0   9   3       21.73       21.43      1.48 o
   1   9   3      126.66      125.84      3.58 o
   2   9   3      536.43      546.55      8.59 o
   3   9   3       47.17       51.94      2.49 o
   4   9   3        1.82        0.70      1.15 o
   5   9   3       23.49       25.87      3.19 o
   6   9   3        5.81       10.04      4.14 o
 -10  10   3        0.62       -1.84      3.68 o
  -9  10   3        0.85        1.94      2.88 o
  -8  10   3        0.08       -0.69      2.76 o
  -7  10   3        0.30       -0.32      1.26 o
  -6  10   3       11.81       12.60      1.28 o
  -5  10   3       64.84       58.78      2.21 o
  -4  10   3       27.12       25.45      1.98 o
  -3  10   3        0.87       -0.35      1.22 o
  -2  10   3       52.57       51.90      3.34 o
  -1  10   3       13.71       15.17      2.06 o
   0  10   3       34.09       33.67      2.68 o
   1  10   3       91.99       96.65      3.87 o
   2  10   3      415.13      425.62      8.15 o
   3  10   3       16.38       14.55      1.74 o
   4  10   3       10.56        9.58      2.15 o
   5  10   3        9.12        7.22      2.44 o
   6  10   3        0.12       -0.41      2.88 o
  -9  11   3        1.78        3.68      3.06 o
  -8  11   3        1.81        1.61      2.37 o
  -7  11   3        2.10        2.58      1.29 o
  -6  11   3        0.04       -1.19      1.26 o
  -5  11   3        9.02        8.86      1.62 o
  -4  11   3        0.06       -0.85      1.41 o
  -3  11   3        0.02       -1.18      1.34 o
  -2  11   3        3.41        1.58      1.34 o
  -1  11   3       60.27       57.96      5.21 o
   0  11   3       13.48       11.01      2.27 o
   1  11   3       53.28       51.56      3.72 o
   2  11   3        0.02        3.38      2.13 o
   3  11   3        9.86        8.39      1.89 o
   4  11   3        0.00       -1.56      1.89 o
   5  11   3        7.12        6.69      3.54 o
  -9  12   3        0.04       -2.76      2.76 o
  -8  12   3        5.60        1.84      5.52 o
  -7  12   3        6.81        3.35      3.39 o
  -6  12   3        0.00        1.64      2.88 o
  -5  12   3        0.93       -0.53      2.21 o
  -4  12   3        1.19       -2.76      4.14 o
  -3  12   3        1.81        0.59      1.73 o
  -2  12   3        5.27        3.18      2.51 o
  -1  12   3       10.21       11.83      2.44 o
   0  12   3       16.98       19.66      3.19 o
   1  12   3       84.46       94.47      5.18 o
   2  12   3        0.65        3.38      2.88 o
   3  12   3        2.53        3.68      4.60 o
   4  12   3        0.03       -0.92      4.60 o
  -7  13   3        1.38        7.18      3.06 o
  -6  13   3        6.86        4.14      3.25 o
  -5  13   3        5.53        9.38      5.52 o
  -4  13   3        4.20        3.78      2.88 o
  -3  13   3        5.82        6.75      2.88 o
  -2  13   3        7.14        7.79      2.44 o
  -1  13   3        0.34       -1.81      1.81 o
   0  13   3        6.27        4.60      3.25 o
   1  13   3        3.85        8.29      3.54 o
   2  13   3       13.69       11.97      5.52 o
   3  13   3        0.04        2.76      4.60 o
  -7  14   3       10.49       11.05      4.60 o
  -6  14   3        0.33        0.92      3.68 o
  -5  14   3        5.38        2.76      2.88 o
  -4  14   3        0.72       -1.53      2.88 o
  -3  14   3        0.19        0.41      4.60 o
  -2  14   3        4.58        9.37      3.54 o
  -1  14   3       19.48       24.61      4.56 o
   0  14   3        7.72       10.13      4.60 o
   1  14   3        2.07        2.76      4.60 o
   2  14   3        1.36       -0.92      4.60 o
  -6  15   3       13.18        6.44      4.60 o
  -5  15   3        1.28        0.92      4.60 o
  -4  15   3        0.10       -3.68      3.68 o
  -3  15   3        1.96       -3.68      3.68 o
  -2  15   3       13.13       10.13      5.52 o
  -1  15   3       33.99       34.98      7.36 o
   0  15   3        4.48        4.60      4.60 o
   1 -16   4        0.11       -0.46      2.37 o
   2 -16   4        0.25        0.92      4.60 o
   3 -16   4        7.78       12.89      5.52 o
  -1 -15   4        2.16       -1.38      2.60 o
   0 -15   4        4.44        4.60      5.52 o
   1 -15   4        2.36        2.20      2.44 o
   2 -15   4        0.00        0.61      2.88 o
   3 -15   4       23.66       27.35      4.56 o
   4 -15   4        2.21        1.74      5.06 o
   5 -15   4        0.58        0.92      4.60 o
   6 -15   4        1.12        2.76      4.60 o
  -3 -14   4       39.03       50.86      4.85 o
  -2 -14   4        1.76        3.57      2.37 o
  -1 -14   4        0.00       -0.25      1.99 o
   0 -14   4       14.61       10.65      2.55 o
   1 -14   4        0.40        2.30      2.60 o
   2 -14   4       35.14       45.86      4.85 o
   3 -14   4       20.78       27.95      4.19 o
   4 -14   4       33.69       38.47      8.75 o
   5 -14   4       11.18        6.44      4.60 o
   6 -14   4        1.73        0.00      4.60 o
   7 -14   4        1.86       -1.84      4.60 o
  -4 -13   4        0.03       -0.35      3.22 o
  -3 -13   4       15.21       12.75      2.88 o
  -2 -13   4        2.70        5.86      2.11 o
  -1 -13   4        2.34        1.20      1.89 o
   0 -13   4       14.78        9.60      2.39 o
   1 -13   4        4.08        3.68      2.13 o
   2 -13   4      120.90      119.08      9.67 o
   3 -13   4      105.53      113.26      6.51 o
   4 -13   4        1.23       -1.84      2.60 o
   5 -13   4       16.60       25.02      8.75 o
   6 -13   4        1.07       -0.92      3.68 o
   7 -13   4        0.51       -0.92      3.68 o
   8 -13   4        4.98        0.00      4.60 o
  -5 -12   4        0.02        3.68      4.60 o
  -4 -12   4        5.28        2.76      2.76 o
  -3 -12   4        0.03       -2.07      2.77 o
  -2 -12   4       14.54       19.10      2.68 o
  -1 -12   4        0.18        0.64      1.89 o
   0 -12   4       26.13       24.26      2.39 o
   1 -12   4        5.04        4.80      2.34 o
   2 -12   4       66.61       67.68      3.64 o
   3 -12   4      200.30      205.01      6.72 o
   4 -12   4      455.22      453.86     15.18 o
   5 -12   4        3.14        4.14      5.06 o
   6 -12   4       24.33       14.73      5.52 o
   7 -12   4       12.90       14.73      5.52 o
   8 -12   4        0.03       -2.76      3.68 o
  -5 -11   4        7.50       12.74      2.88 o
  -4 -11   4        0.00        1.51      1.56 o
  -3 -11   4       60.42       53.23      2.61 o
  -2 -11   4       75.51       62.97      3.82 o
  -1 -11   4        2.36       -0.92      1.21 o
   0 -11   4      193.16      197.00      5.28 o
   1 -11   4      181.90      176.78      6.01 o
   2 -11   4       32.16       29.39      4.97 o
   3 -11   4       58.18       60.48      3.51 o
   4 -11   4      230.81      245.07      7.03 o
   5 -11   4      176.64      180.05      6.85 o
   6 -11   4       13.95       14.52      2.11 o
   7 -11   4        2.67        0.92      3.68 o
   8 -11   4        0.15       -2.76      3.68 o
   9 -11   4       19.00       29.46      7.36 o
  -7 -10   4        0.01       -3.68      3.68 o
  -6 -10   4       13.13       18.41      4.60 o
  -5 -10   4        0.84        2.34      1.68 o
  -4 -10   4       76.08       67.85      2.78 o
  -3 -10   4       31.24       31.70      1.76 o
  -2 -10   4      218.09      210.23      5.47 o
  -1 -10   4       52.81       49.73      2.50 o
   0 -10   4      591.70      594.47     13.29 o
   1 -10   4       24.98       22.94      2.44 o
   2 -10   4       45.34       45.92      2.98 o
   3 -10   4        1.14        1.05      2.63 o
   4 -10   4      259.96      272.31      7.40 o
   5 -10   4      138.82      152.18      6.01 o
   6 -10   4        7.42       11.19      2.88 o
   7 -10   4        3.36        5.52      4.60 o
   8 -10   4       54.33       69.96      8.29 o
   9 -10   4        0.32        1.84      4.60 o
  -7  -9   4       10.18        9.21      5.52 o
  -6  -9   4       13.99       15.45      2.23 o
  -5  -9   4       33.45       42.16      2.70 o
  -4  -9   4        2.28        1.28      1.04 o
  -3  -9   4        2.79        0.20      0.95 o
  -2  -9   4      345.90      338.16      5.88 o
  -1  -9   4      113.46      111.90      2.74 o
   0  -9   4      142.08      124.48      3.64 o
   1  -9   4       97.45       95.99      3.87 o
   2  -9   4       79.12       65.11      3.63 o
   3  -9   4       96.14       87.78      3.51 o
   4  -9   4        1.41        1.18      1.34 o
   5  -9   4       58.33       59.62      2.86 o
   6  -9   4        0.94        2.50      2.21 o
   7  -9   4       10.17       12.89      4.60 o
   8  -9   4       27.84       31.30      5.52 o
   9  -9   4        7.12        8.29      4.60 o
  10  -9   4        1.20        0.00      4.60 o
  -8  -8   4        0.01       -3.68      3.68 o
  -7  -8   4        1.78        5.11      3.68 o
  -6  -8   4        2.40        3.68      1.68 o
  -5  -8   4       21.14       19.46      1.86 o
  -4  -8   4        3.72        1.38      1.37 o
  -3  -8   4     1066.41     1046.76     15.75 o
  -2  -8   4       29.88       29.70      1.50 o
  -1  -8   4      109.74      117.43      2.95 o
   0  -8   4        0.64        1.90      0.67 o
   1  -8   4       86.09       81.44      2.41 o
   2  -8   4        1.68       -0.55      0.70 o
   3  -8   4       59.76       56.16      2.55 o
   4  -8   4      485.85      482.19     12.98 o
   5  -8   4      114.19      105.02      5.21 o
   6  -8   4      149.44      155.68      6.90 o
   7  -8   4        1.43        7.36      3.68 o
   8  -8   4        8.62        7.36      3.68 o
   9  -8   4        0.06        0.00      3.68 o
  10  -8   4        0.91       -1.38      3.25 o
  -8  -7   4        0.06        0.92      4.60 o
  -7  -7   4        2.12        5.16      1.89 o
  -6  -7   4        1.81       -0.37      1.46 o
  -5  -7   4        1.08        1.59      1.07 o
  -4  -7   4      385.84      406.43      6.66 o
  -3  -7   4      163.50      169.44      3.85 o
  -2  -7   4        9.23        4.60      0.96 o
  -1  -7   4      229.10      226.60      4.00 o
   0  -7   4        0.37        1.32      0.79 o
   1  -7   4       79.62       91.00      2.47 o
   2  -7   4        0.49        0.61      0.58 o
   3  -7   4       83.77       86.32      2.11 o
   4  -7   4       27.97       22.99      3.68 o
   5  -7   4        0.18       -0.46      1.38 o
   6  -7   4        8.26        1.23      3.22 o
   7  -7   4       95.72      107.73      8.03 o
   8  -7   4       13.76       13.81      3.68 o
   9  -7   4        1.17        3.07      2.13 o
  10  -7   4        2.29        2.76      3.25 o
  -9  -6   4        3.66        1.84      5.52 o
  -8  -6   4        7.40        5.98      3.25 o
  -7  -6   4        5.90        3.68      1.89 o
  -6  -6   4      159.35      171.95      4.33 o
  -5  -6   4       73.94       66.75      2.61 o
  -4  -6   4      267.07      237.85      4.42 o
  -3  -6   4      135.34      129.30      2.71 o
  -2  -6   4       14.23       14.61      0.88 o
  -1  -6   4      111.78      121.11      2.55 o
   0  -6   4      236.57      246.80      4.35 o
   1  -6   4     1074.50     1096.28     13.40 o
   2  -6   4      161.47      169.89      3.78 o
   3  -6   4      274.51      268.16      8.09 o
   4  -6   4      574.70      598.40     13.03 o
   5  -6   4       27.41       27.16      1.89 o
   6  -6   4       55.28       59.61      3.42 o
   7  -6   4        9.02        6.77      1.38 o
   8  -6   4        2.13        5.06      2.28 o
   9  -6   4        0.21       -0.92      2.60 o
  10  -6   4        5.20        6.90      3.25 o
  -9  -5   4        1.64        6.44      5.52 o
  -8  -5   4        0.04        0.71      1.80 o
  -7  -5   4        3.80        2.87      1.26 o
  -6  -5   4      112.49      107.41      3.28 o
  -5  -5   4      158.91      173.54      3.64 o
  -4  -5   4      236.72      226.11      4.05 o
  -3  -5   4       64.68       65.13      1.59 o
  -2  -5   4       91.77      107.96      2.31 o
  -1  -5   4      330.10      356.07      5.19 o
   0  -5   4     4887.30     5294.09     66.71 o
   1  -5   4      480.62      445.12      6.52 o
   2  -5   4        1.83        2.03      0.43 o
   3  -5   4      766.74      813.56     15.39 o
   4  -5   4      142.68      148.74      4.19 o
   5  -5   4        2.56        2.43      0.99 o
   6  -5   4       48.25       41.94      2.16 o
   7  -5   4        6.28        5.71      1.64 o
   8  -5   4        6.44        6.09      1.68 o
   9  -5   4        7.29        5.52      2.13 o
  10  -5   4        9.84        7.98      2.66 o
 -10  -4   4        5.10        0.92      5.52 o
  -9  -4   4        3.49       -0.92      4.60 o
  -8  -4   4        6.20        6.70      1.99 o
  -7  -4   4       11.25        9.82      2.26 o
  -6  -4   4       82.97       88.52      2.86 o
  -5  -4   4      324.84      318.33      5.28 o
  -4  -4   4        5.02        5.68      0.76 o
  -3  -4   4      126.93      152.22      2.35 o
  -2  -4   4      107.62      104.71      1.97 o
  -1  -4   4      149.62      152.93      2.28 o
   0  -4   4     2082.56     2260.20     26.74 o
   1  -4   4       41.93       30.84      1.43 o
   2  -4   4      958.95     1053.75     19.12 o
   3  -4   4     1798.81     1951.04     34.72 o
   4  -4   4       32.90       29.11      1.46 o
   5  -4   4       15.62       19.47      1.29 o
   6  -4   4      219.45      213.48      4.35 o
   7  -4   4      154.49      151.28      4.54 o
   8  -4   4       65.33       71.27      4.05 o
   9  -4   4       23.21       22.95      2.98 o
  10  -4   4        0.86        3.99      2.88 o
 -10  -3   4        3.68        6.44      5.52 o
  -9  -3   4        0.10       -1.89      1.89 o
  -8  -3   4       88.84       99.08      3.59 o
  -7  -3   4       23.08       23.09      2.15 o
  -6  -3   4       12.53       10.28      1.95 o
  -5  -3   4      221.80      228.70      3.67 o
  -4  -3   4        0.16        0.31      0.55 o
  -3  -3   4      262.57      280.78      3.99 o
  -2  -3   4      439.23      452.07      5.52 o
  -1  -3   4      313.54      292.39      3.77 o
   0  -3   4     1121.59     1084.40     11.34 o
   1  -3   4     1241.67     1188.43     12.99 o
   2  -3   4     1821.12     1784.80     27.27 o
   3  -3   4     1664.35     1641.71     29.41 o
   4  -3   4      397.37      435.30      6.79 o
   5  -3   4       31.64       36.86      1.48 o
   6  -3   4        3.50        2.90      0.93 o
   7  -3   4      271.38      278.98      6.35 o
   8  -3   4      120.21      116.50      5.33 o
   9  -3   4        3.21        3.68      1.89 o
  10  -3   4        4.69        8.75      3.25 o
 -10  -2   4        5.63        7.36      5.52 o
  -9  -2   4        9.49        8.91      2.39 o
  -8  -2   4       32.98       30.11      1.97 o
  -7  -2   4       62.72       64.22      2.59 o
  -6  -2   4       34.29       36.03      1.67 o
  -5  -2   4      440.20      432.70      6.39 o
  -4  -2   4      168.70      144.27      2.42 o
  -3  -2   4       95.98       88.69      1.62 o
  -2  -2   4      213.29      196.07      2.59 o
  -1  -2   4     1458.80     1441.94     15.89 o
   0  -2   4      565.92      543.89      5.23 o
   1  -2   4     3254.73     3181.17     32.10 o
   2  -2   4       43.08       37.39      0.90 o
   3  -2   4      149.21      146.38      2.39 o
   4  -2   4       61.25       58.18      1.59 o
   5  -2   4       87.78       88.23      2.32 o
   6  -2   4       29.81       26.85      1.37 o
   7  -2   4      109.18      109.57      3.36 o
   8  -2   4       21.77       22.02      2.44 o
   9  -2   4       28.68       38.69      3.91 o
  10  -2   4        8.31        5.32      5.98 o
 -10  -1   4        0.13        1.84      4.60 o
  -9  -1   4        8.81        6.77      2.27 o
  -8  -1   4       12.84       17.57      2.36 o
  -7  -1   4        0.19       -0.77      0.77 o
  -6  -1   4       37.86       41.59      2.10 o
  -5  -1   4       73.14       72.82      1.60 o
  -4  -1   4      354.86      347.32      5.10 o
  -3  -1   4     1197.77     1196.18     15.17 o
  -2  -1   4      181.10      174.18      2.29 o
  -1  -1   4      161.03      149.49      1.73 o
   0  -1   4      756.65      739.75      6.42 o
   1  -1   4      947.10      856.45     11.14 o
   2  -1   4       81.61       86.36      1.86 o
   3  -1   4        4.54        4.96      0.77 o
   4  -1   4     1169.32     1228.47     15.79 o
   5  -1   4      395.09      365.41      5.76 o
   6  -1   4       97.91       92.03      2.42 o
   7  -1   4       41.28       43.83      4.25 o
   8  -1   4      105.18      108.93      5.85 o
   9  -1   4        0.13        4.14      2.60 o
  10  -1   4        4.21        6.44      3.68 o
 -11   0   4        5.04       -4.60      5.52 o
 -10   0   4       14.07       17.58      2.98 o
  -9   0   4        4.27        0.99      1.97 o
  -8   0   4       48.36       51.37      6.99 o
  -7   0   4        5.93        6.11      1.73 o
  -6   0   4        8.66        9.55      1.12 o
  -5   0   4       47.67       59.10      1.60 o
  -4   0   4      308.03      289.98      4.60 o
  -3   0   4      783.21      761.60      9.27 o
  -2   0   4     1561.24     1518.81     18.98 o
  -1   0   4        1.43        1.87      0.30 o
   0   0   4      602.71      593.36      4.99 o
   1   0   4        1.21        1.04      0.33 o
   2   0   4      234.49      215.15      3.29 o
   3   0   4     1221.77     1248.91     17.75 o
   4   0   4        1.29        0.10      0.84 o
   5   0   4       42.46       35.98      1.52 o
   6   0   4        4.14        3.17      1.21 o
   7   0   4      138.52      132.24      4.31 o
   8   0   4       19.07       25.09      2.23 o
   9   0   4        0.12        2.30      2.60 o
  10   0   4        0.18       -1.84      2.88 o
 -11   1   4        3.70        0.92      5.52 o
 -10   1   4        1.42       -1.66      2.21 o
  -9   1   4       23.03       21.10      2.80 o
  -8   1   4        6.08        7.76      1.99 o
  -7   1   4      159.71      167.46      5.38 o
  -6   1   4      498.17      509.65      8.49 o
  -5   1   4       42.17       48.14      1.45 o
  -4   1   4      163.66      163.75      2.52 o
  -3   1   4      151.50      152.25      3.27 o
  -2   1   4       55.31       49.47      1.78 o
  -1   1   4    14070.89    13492.82    117.06 o
   0   1   4     2291.16     2099.56     19.93 o
   1   1   4      135.29      101.23      1.38 o
   2   1   4     1615.05     1586.91     20.40 o
   3   1   4      203.19      223.05      4.87 o
   4   1   4      330.45      322.28      6.99 o
   5   1   4        0.00       -0.59      1.03 o
   6   1   4      341.29      337.46      7.45 o
   7   1   4       17.25       22.96      2.15 o
   8   1   4        5.83        4.62      1.75 o
   9   1   4       14.37       11.05      3.25 o
  10   1   4        0.34       -0.92      3.25 o
 -11   2   4        1.02        6.95      3.54 o
 -10   2   4       17.53       20.82      2.98 o
  -9   2   4        2.91       -0.75      2.21 o
  -8   2   4       18.40       20.37      2.23 o
  -7   2   4      107.05      108.97      7.71 o
  -6   2   4       28.96       28.13      1.25 o
  -5   2   4      182.34      190.14      3.11 o
  -4   2   4       76.15       64.72      2.23 o
  -3   2   4       59.14       63.52      2.26 o
  -2   2   4        4.97        6.37      1.44 o
  -1   2   4    23890.44    23205.56    231.96 o
   0   2   4      101.42      115.24      1.53 o
   1   2   4       42.19       29.21      0.77 o
   2   2   4      294.29      291.17      4.76 o
   3   2   4      213.13      206.35      3.06 o
   4   2   4       25.98       27.97      0.90 o
   5   2   4      298.69      279.75      5.36 o
   6   2   4      480.12      448.88      9.35 o
   7   2   4       43.48       46.17      1.95 o
   8   2   4       16.98       21.44      5.49 o
   9   2   4        0.73        1.61      2.37 o
 -11   3   4        2.30        4.60      3.06 o
 -10   3   4       16.31       15.15      2.80 o
  -9   3   4        3.40       -1.18      1.56 o
  -8   3   4        5.64        1.64      1.56 o
  -7   3   4        6.85        8.03      3.06 o
  -6   3   4        1.20        0.28      1.04 o
  -5   3   4       35.29       30.35      1.87 o
  -4   3   4      129.47      123.72      3.12 o
  -3   3   4       64.02       74.78      1.99 o
  -2   3   4     3210.53     3259.17     36.94 o
  -1   3   4     5886.62     5714.30     54.15 o
   0   3   4     2344.55     2287.33     22.12 o
   1   3   4        1.29        3.91      0.38 o
   2   3   4       30.55       26.26      0.92 o
   3   3   4       15.67       20.50      0.98 o
   4   3   4       13.78        9.75      0.88 o
   5   3   4        5.25        5.63      1.10 o
   6   3   4      119.27      129.33      3.55 o
   7   3   4        1.81        2.41      1.15 o
   8   3   4        1.06        2.76      1.73 o
   9   3   4        7.65       16.23      3.91 o
 -11   4   4        1.67        7.11      3.54 o
 -10   4   4        6.50       10.46      2.92 o
  -9   4   4       35.35       33.62      2.79 o
  -8   4   4       13.24        9.25      1.93 o
  -7   4   4      335.57      326.80      7.45 o
  -6   4   4       42.31       38.78      2.10 o
  -5   4   4      214.55      218.59      4.91 o
  -4   4   4     2630.15     2673.74     40.17 o
  -3   4   4       45.03       42.39      1.28 o
  -2   4   4      255.27      272.89      3.48 o
  -1   4   4        7.52        6.47      0.40 o
   0   4   4       96.68       89.45      1.58 o
   1   4   4       92.88       89.66      1.87 o
   2   4   4     1837.90     1844.28     20.29 o
   3   4   4      516.96      523.24      6.95 o
   4   4   4      117.49      109.18      2.91 o
   5   4   4        7.13        3.61      1.30 o
   6   4   4      100.07       88.83      2.99 o
   7   4   4        2.71        2.20      1.36 o
   8   4   4       12.53       11.83      2.44 o
   9   4   4       17.71       29.18      4.56 o
 -11   5   4        2.51        5.61      6.44 o
 -10   5   4        1.07       -2.39      2.39 o
  -9   5   4       64.26       66.26      3.64 o
  -8   5   4       86.79       93.95      5.05 o
  -7   5   4       13.90       12.98      1.83 o
  -6   5   4       75.75       78.14      3.04 o
  -5   5   4        0.68        1.66      1.08 o
  -4   5   4       26.85       28.32      1.30 o
  -3   5   4     1562.11     1576.97     19.90 o
  -2   5   4      436.13      445.56      7.35 o
  -1   5   4     1206.02     1179.25     13.21 o
   0   5   4      301.30      291.14      4.25 o
   1   5   4      460.45      457.47      6.76 o
   2   5   4      180.75      194.54      3.10 o
   3   5   4       13.65       11.91      1.10 o
   4   5   4      341.86      326.90      6.23 o
   5   5   4       65.46       68.55      2.56 o
   6   5   4       10.23        2.41      1.23 o
   7   5   4        4.29        4.25      1.68 o
   8   5   4       49.28       66.17      4.41 o
 -11   6   4        1.87        2.76      3.68 o
 -10   6   4        8.01        6.84      2.23 o
  -9   6   4       17.08       16.73      2.39 o
  -8   6   4       48.33       64.90      4.05 o
  -7   6   4      213.18      207.13      5.98 o
  -6   6   4       64.45       61.43      2.79 o
  -5   6   4      288.71      283.71      7.22 o
  -4   6   4      452.88      486.98      6.36 o
  -3   6   4       91.16       84.47      1.81 o
  -2   6   4      565.18      584.15      7.01 o
  -1   6   4      244.43      237.03      3.82 o
   0   6   4      185.40      173.51      2.97 o
   1   6   4        3.32        2.21      1.30 o
   2   6   4       47.84       43.85      1.35 o
   3   6   4      138.25      133.11      3.52 o
   4   6   4       62.87       60.57      2.49 o
   5   6   4      162.61      150.24      4.09 o
   6   6   4       23.48       21.49      3.28 o
   7   6   4        0.14       -2.43      2.43 o
   8   6   4        5.35       -2.15      2.88 o
 -11   7   4       14.00       13.81      4.60 o
 -10   7   4        0.26        6.39      2.55 o
  -9   7   4       16.24       13.87      2.55 o
  -8   7   4        0.76       -1.89      1.89 o
  -7   7   4       11.33        7.65      1.68 o
  -6   7   4       62.04       64.73      2.86 o
  -5   7   4        7.25        4.52      1.04 o
  -4   7   4      158.28      177.87      2.96 o
  -3   7   4        4.55        3.20      0.76 o
  -2   7   4       14.92       16.88      1.06 o
  -1   7   4       14.75       18.90      1.24 o
   0   7   4        4.14        2.18      0.66 o
   1   7   4       56.70       67.41      2.08 o
   2   7   4       27.95       25.46      1.50 o
   3   7   4      207.74      208.35      4.76 o
   4   7   4       33.02       33.64      1.95 o
   5   7   4       30.94       31.23      2.07 o
   6   7   4        2.60        5.09      1.93 o
   7   7   4        5.21       -1.27      2.52 o
 -10   8   4        0.33        2.15      3.98 o
  -9   8   4        2.64        2.19      2.37 o
  -8   8   4       54.45       49.26      4.42 o
  -7   8   4       53.44       47.81      5.85 o
  -6   8   4       60.65       58.55      4.25 o
  -5   8   4       36.83       38.25      1.51 o
  -4   8   4       51.83       52.69      1.76 o
  -3   8   4      247.72      264.24      5.16 o
  -2   8   4       41.97       41.75      2.03 o
  -1   8   4      124.29      130.48      3.23 o
   0   8   4       31.26       32.08      1.95 o
   1   8   4      103.73      104.01      2.80 o
   2   8   4      190.68      196.90      4.08 o
   3   8   4       34.42       34.53      2.07 o
   4   8   4        2.60        2.13      1.24 o
   5   8   4        2.82        6.15      1.93 o
   6   8   4        0.02       -0.70      1.75 o
   7   8   4        8.75       13.35      3.75 o
 -10   9   4        0.06       -2.76      2.76 o
  -9   9   4        7.77        7.55      3.06 o
  -8   9   4       10.25        2.30      5.06 o
  -7   9   4       31.61       22.76      1.87 o
  -6   9   4        0.16        1.92      1.01 o
  -5   9   4        6.88        5.78      1.04 o
  -4   9   4       28.69       28.82      1.67 o
  -3   9   4       41.36       39.86      2.10 o
  -2   9   4       76.30       81.13      5.55 o
  -1   9   4        6.68        6.39      1.26 o
   0   9   4        9.15        8.02      1.22 o
   1   9   4        7.20        6.77      1.44 o
   2   9   4      327.33      320.50      6.57 o
   3   9   4       84.25       83.92      3.11 o
   4   9   4       14.35       11.01      1.93 o
   5   9   4        0.32        3.49      1.93 o
   6   9   4        3.68        3.22      3.25 o
 -10  10   4        2.39       -3.68      3.68 o
  -9  10   4        1.13        3.38      2.47 o
  -8  10   4       31.85       30.92      4.19 o
  -7  10   4       20.58       19.77      1.90 o
  -6  10   4        5.69        5.87      1.32 o
  -5  10   4        4.96        5.34      1.46 o
  -4  10   4       30.54       26.11      1.98 o
  -3  10   4        2.08        1.58      1.34 o
  -2  10   4      115.73      124.80      5.98 o
  -1  10   4        3.18        5.36      1.78 o
   0  10   4       54.47       59.82      2.56 o
   1  10   4       13.94       11.32      1.48 o
   2  10   4        2.94        2.13      1.29 o
   3  10   4        2.54        3.84      1.48 o
   4  10   4        7.62        3.39      2.08 o
   5  10   4        0.49        0.00      2.60 o
   6  10   4        3.84        3.77      3.54 o
  -9  11   4       13.59        9.21      3.68 o
  -8  11   4       27.58       16.93      3.54 o
  -7  11   4       15.62       13.49      2.89 o
  -6  11   4        5.11        3.81      1.56 o
  -5  11   4        1.74       -1.26      1.26 o
  -4  11   4       37.49       33.65      2.91 o
  -3  11   4       28.54       25.00      2.55 o
  -2  11   4        2.26       -0.92      1.73 o
  -1  11   4       25.25       25.92      2.64 o
   0  11   4       64.25       70.48      3.55 o
   1  11   4        0.66        0.92      2.13 o
   2  11   4        9.59        7.65      2.44 o
   3  11   4        0.22       -0.72      1.56 o
   4  11   4        9.64       13.22      3.68 o
   5  11   4       24.18       27.22      4.42 o
  -9  12   4        0.42        0.00      3.68 o
  -8  12   4        2.26       -0.92      2.76 o
  -7  12   4       13.59       13.55      2.55 o
  -6  12   4        8.03       11.82      2.44 o
  -5  12   4        0.34       -2.21      2.21 o
  -4  12   4        0.11       -1.18      5.06 o
  -3  12   4        7.42        5.37      2.35 o
  -2  12   4        0.40       -0.59      1.73 o
  -1  12   4       43.46       42.40      5.20 o
   0  12   4        3.90        4.80      2.65 o
   1  12   4       66.52       61.11      5.21 o
   2  12   4        2.30        5.98      3.25 o
   3  12   4       13.71       22.09      6.44 o
   4  12   4        0.37        0.00      4.60 o
  -8  13   4        0.94       -2.76      3.68 o
  -7  13   4        6.39        8.29      4.60 o
  -6  13   4        0.66        0.92      4.14 o
  -5  13   4       21.72       27.00      5.52 o
  -4  13   4        4.83        5.32      2.88 o
  -3  13   4        0.94        2.86      3.22 o
  -2  13   4       15.13       16.12      3.14 o
  -1  13   4        1.46        1.33      2.88 o
   0  13   4        2.85        6.44      3.68 o
   1  13   4        0.02        1.74      5.06 o
   2  13   4        0.69       -4.60      4.60 o
   3  13   4        0.00       -3.68      3.68 o
  -7  14   4        0.00       -0.92      4.60 o
  -6  14   4       13.14       11.05      4.60 o
  -5  14   4        1.59        4.60      3.68 o
  -4  14   4       13.09       10.04      5.98 o
  -3  14   4        2.68       -2.05      2.88 o
  -2  14   4        5.94       13.57      3.68 o
  -1  14   4       17.78       15.65      5.52 o
   0  14   4        1.80       -3.68      3.68 o
   1  14   4        4.06        1.84      4.60 o
   2  14   4        6.96        0.00      4.60 o
  -6  15   4        1.47        3.68      4.60 o
  -5  15   4        0.18        0.92      4.60 o
  -4  15   4        2.27        3.68      4.60 o
  -3  15   4        1.36        8.29      4.60 o
  -2  15   4        0.46        2.76      4.60 o
  -1  15   4        9.98       21.17      6.44 o
   0  15   4        1.65        0.92      4.60 o
   2 -16   5        9.62        9.21      5.52 o
   3 -16   5        0.47       -2.76      4.60 o
  -1 -15   5        1.44        2.86      2.88 o
   0 -15   5        3.92        5.83      2.88 o
   1 -15   5       13.83       13.46      2.98 o
   2 -15   5        2.42        8.85      9.21 o
   3 -15   5        7.36        5.06      3.25 o
   4 -15   5       16.07       13.81      5.52 o
   5 -15   5        1.24       -1.84      4.60 o
  -3 -14   5        0.07       -1.15      2.37 o
  -2 -14   5        1.11       -2.21      2.21 o
  -1 -14   5        9.01        8.92      2.44 o
   0 -14   5        0.63       -1.89      1.89 o
   1 -14   5        6.95        3.68      2.39 o
   2 -14   5       23.99       24.25      3.91 o
   3 -14   5       44.96       53.41      5.21 o
   4 -14   5        4.24        2.76      4.60 o
   5 -14   5        1.12        4.60      4.60 o
   6 -14   5        0.28       -2.76      3.68 o
   7 -14   5        1.91        3.68      4.60 o
  -4 -13   5        0.28       -0.66      2.21 o
  -3 -13   5        0.62        0.53      2.21 o
  -2 -13   5        6.48        5.22      2.13 o
  -1 -13   5        2.87        2.39      1.89 o
   0 -13   5        0.28       -1.09      1.32 o
   1 -13   5        9.85        8.48      2.27 o
   2 -13   5       24.47       26.24      3.91 o
   3 -13   5       79.83       94.83      5.86 o
   4 -13   5       22.57       26.89      4.14 o
   5 -13   5        3.90        2.76      3.68 o
   6 -13   5        0.22       -0.92      4.60 o
   7 -13   5        1.41        4.60      4.60 o
   8 -13   5        1.39        0.92      4.60 o
  -5 -12   5        0.00       -0.53      2.21 o
  -4 -12   5        0.42        0.13      2.21 o
  -3 -12   5        2.88        1.38      1.89 o
  -2 -12   5       31.47       27.72      2.98 o
  -1 -12   5       25.56       20.48      2.44 o
   0 -12   5        0.00       -1.61      1.73 o
   1 -12   5       21.26       22.79      2.55 o
   2 -12   5       14.05       13.03      2.44 o
   3 -12   5       86.80       91.21      4.79 o
   4 -12   5       12.81       16.77      3.25 o
   5 -12   5       22.02       20.25      4.60 o
   6 -12   5        6.83        3.68      3.68 o
   7 -12   5        0.41        7.36      4.60 o
   8 -12   5        2.60        7.36      5.52 o
  -5 -11   5        0.02        0.46      1.95 o
  -4 -11   5       50.87       57.54      3.04 o
  -3 -11   5        2.25        4.94      2.25 o
  -2 -11   5        0.03       -1.34      1.34 o
  -1 -11   5      190.22      193.97      5.28 o
   0 -11   5     1225.54     1203.11     24.26 o
   1 -11   5       74.35       73.47      3.86 o
   2 -11   5      454.66      452.05     13.47 o
   3 -11   5       16.22       19.03      2.75 o
   4 -11   5        3.84        2.68      1.73 o
   5 -11   5      115.17      122.40      4.88 o
   6 -11   5       36.37       35.70      3.20 o
   7 -11   5        2.31        5.52      3.68 o
   8 -11   5        0.39       -1.84      4.60 o
   9 -11   5        0.08       -0.92      4.60 o
  -7 -10   5        3.52       -0.92      4.60 o
  -6 -10   5       31.41       46.26     10.13 o
  -5 -10   5        2.97        5.95      1.68 o
  -4 -10   5        6.34        7.42      1.47 o
  -3 -10   5        1.04       -0.28      1.41 o
  -2 -10   5        7.37        4.97      1.46 o
  -1 -10   5        0.30        0.43      1.26 o
   0 -10   5       48.19       65.06      2.97 o
   1 -10   5       81.99       92.04      4.05 o
   2 -10   5      106.27      109.22      4.19 o
   3 -10   5       33.98       26.57      2.44 o
   4 -10   5      203.52      243.08      6.87 o
   5 -10   5        6.62        5.81      1.50 o
   6 -10   5       14.07       13.81      4.60 o
   7 -10   5        2.06        2.76      3.68 o
   8 -10   5        1.62        1.84      4.60 o
   9 -10   5        2.00        4.60      4.60 o
  -7  -9   5        9.14        8.29      4.60 o
  -6  -9   5        7.84        7.24      1.99 o
  -5  -9   5       62.56       55.02      2.97 o
  -4  -9   5       82.39       85.07      4.38 o
  -3  -9   5       13.63       15.67      1.84 o
  -2  -9   5       12.37        8.12      1.22 o
  -1  -9   5      372.47      372.99      6.82 o
   0  -9   5      127.57      138.41      3.89 o
   1  -9   5        4.87        4.73      1.34 o
   2  -9   5       93.76       98.69      4.29 o
   3  -9   5        0.55       -1.04      1.18 o
   4  -9   5        6.83        2.50      1.34 o
   5  -9   5        8.13        5.28      1.90 o
   6  -9   5        9.85        1.84      2.76 o
   7  -9   5        5.58        3.68      3.68 o
   8  -9   5       51.68       54.31      7.36 o
   9  -9   5        6.48        6.44      4.60 o
  -8  -8   5        0.94       -2.76      4.60 o
  -7  -8   5        0.27        4.40      2.88 o
  -6  -8   5        0.01        2.12      1.89 o
  -5  -8   5        6.94        7.10      1.36 o
  -4  -8   5       19.17       19.09      1.58 o
  -3  -8   5       65.87       54.61      2.64 o
  -2  -8   5      118.46      115.90      3.10 o
  -1  -8   5      144.86      153.60      3.18 o
   0  -8   5       57.73       55.46      1.86 o
   1  -8   5       51.52       47.50      1.83 o
   2  -8   5      275.39      278.57      8.67 o
   3  -8   5      294.69      307.90      7.40 o
   4  -8   5      102.88       89.02      4.14 o
   5  -8   5        2.70        1.84      3.22 o
   6  -8   5        4.02        1.38      1.95 o
   7  -8   5       55.02       58.00      6.44 o
   8  -8   5       21.76       30.38      5.52 o
   9  -8   5       10.61        6.44      4.60 o
  10  -8   5        3.67        6.53      4.14 o
  -8  -7   5        3.65       10.13      5.52 o
  -7  -7   5        9.24       12.44      2.27 o
  -6  -7   5       79.23       84.15      4.68 o
  -5  -7   5      132.93      122.44      4.97 o
  -4  -7   5      171.38      167.81      3.65 o
  -3  -7   5      119.95      118.60      3.11 o
  -2  -7   5        0.00       -0.15      0.75 o
  -1  -7   5       85.35       80.26      2.47 o
   0  -7   5       45.56       45.05      1.66 o
   1  -7   5        1.11       -0.46      0.78 o
   2  -7   5      393.75      409.12     17.89 o
   3  -7   5       36.70       29.27      1.22 o
   4  -7   5       86.77       95.28      4.56 o
   5  -7   5        4.93        3.68      1.95 o
   6  -7   5        8.86        4.60      1.95 o
   7  -7   5        7.05        6.44      3.68 o
   8  -7   5       28.46       30.38      5.52 o
   9  -7   5        2.99        4.81      2.88 o
  10  -7   5        0.38        2.30      4.14 o
  -9  -6   5        0.26       -2.76      4.60 o
  -8  -6   5        1.42        0.37      1.99 o
  -7  -6   5        0.03        0.71      1.80 o
  -6  -6   5       11.75       12.66      1.75 o
  -5  -6   5       51.87       48.43      2.24 o
  -4  -6   5        5.27        6.15      0.90 o
  -3  -6   5        5.78        8.59      0.88 o
  -2  -6   5       15.81       19.92      1.13 o
  -1  -6   5      311.86      269.67      4.44 o
   0  -6   5       18.22       14.35      0.79 o
   1  -6   5       44.21       50.89      1.18 o
   2  -6   5      588.33      619.95     12.19 o
   3  -6   5        0.43       -0.12      0.49 o
   4  -6   5        0.15       -0.69      0.75 o
   5  -6   5      186.47      177.67      6.94 o
   6  -6   5        3.01        3.04      1.08 o
   7  -6   5       89.36       91.80      4.85 o
   8  -6   5        8.88        5.71      1.89 o
   9  -6   5        8.15       10.13      3.68 o
  10  -6   5        4.18        9.54      3.54 o
  -9  -5   5        0.20        2.76      4.60 o
  -8  -5   5        4.03        5.82      1.99 o
  -7  -5   5       39.40       41.18      3.19 o
  -6  -5   5       25.76       29.41      2.11 o
  -5  -5   5      163.78      162.49      3.91 o
  -4  -5   5      115.69      110.67      3.05 o
  -3  -5   5       18.26       23.43      1.06 o
  -2  -5   5      506.47      549.07      7.69 o
  -1  -5   5      421.16      458.53      6.56 o
   0  -5   5        4.82        8.99      0.60 o
   1  -5   5      262.17      285.52      4.76 o
   2  -5   5     3683.70     3939.48     52.91 o
   3  -5   5      144.61      150.72      3.87 o
   4  -5   5      415.35      421.20      9.65 o
   5  -5   5       71.48       68.62      2.98 o
   6  -5   5       74.12       70.85      2.86 o
   7  -5   5       72.05       71.39      3.34 o
   8  -5   5       40.26       40.39      3.34 o
   9  -5   5        4.83        3.68      2.13 o
  10  -5   5        3.19        5.06      3.25 o
 -10  -4   5        6.66        7.36      5.52 o
  -9  -4   5        0.02       -2.07      2.76 o
  -8  -4   5       12.70       13.26      2.36 o
  -7  -4   5        6.75        7.16      1.62 o
  -6  -4   5        0.03       -0.41      0.96 o
  -5  -4   5        0.06       -0.55      0.55 o
  -4  -4   5      322.71      325.90      4.76 o
  -3  -4   5       15.44       17.48      0.97 o
  -2  -4   5      496.92      537.64      7.63 o
  -1  -4   5      567.63      619.07      8.38 o
   0  -4   5     1641.14     1748.67     19.16 o
   1  -4   5     1084.81     1132.79     13.39 o
   2  -4   5      801.56      852.98     11.08 o
   3  -4   5      149.25      150.07      3.87 o
   4  -4   5      361.52      369.90      8.14 o
   5  -4   5        0.03        0.23      0.92 o
   6  -4   5       38.55       38.27      1.86 o
   7  -4   5       75.38       77.63      2.75 o
   8  -4   5      122.70      127.53      5.12 o
   9  -4   5        0.39        0.92      1.89 o
  10  -4   5        0.12        4.40      2.88 o
 -10  -3   5        7.19        9.21      5.52 o
  -9  -3   5        2.70        3.99      2.24 o
  -8  -3   5       87.20       88.13      3.41 o
  -7  -3   5       38.85       34.57      2.26 o
  -6  -3   5        2.62        2.95      1.40 o
  -5  -3   5       30.72       26.49      1.31 o
  -4  -3   5      238.83      223.51      3.40 o
  -3  -3   5       65.77       66.65      1.16 o
  -2  -3   5        0.91        3.28      0.42 o
  -1  -3   5      881.35      826.20      9.40 o
   0  -3   5        0.75        3.32      0.30 o
   1  -3   5     1154.55     1045.37     12.25 o
   2  -3   5      167.63      168.75      3.32 o
   3  -3   5      291.41      344.65      6.13 o
   4  -3   5      298.20      333.23      6.17 o
   5  -3   5      315.91      321.76      6.15 o
   6  -3   5       84.39       89.58      2.61 o
   7  -3   5       24.26       26.97      2.26 o
   8  -3   5        8.14        6.04      2.73 o
   9  -3   5        0.01        0.00      2.60 o
  10  -3   5        0.89       -1.38      2.60 o
 -10  -2   5        1.73       -3.68      4.60 o
  -9  -2   5       10.00        3.16      3.35 o
  -8  -2   5       52.15       49.91      2.41 o
  -7  -2   5        5.89        4.41      1.99 o
  -6  -2   5        0.46       -0.23      0.76 o
  -5  -2   5      168.73      177.04      2.94 o
  -4  -2   5      510.13      503.45      7.95 o
  -3  -2   5       52.62       49.21      1.37 o
  -2  -2   5      749.28      700.38      7.62 o
  -1  -2   5     1957.90     1902.89     20.88 o
   0  -2   5       19.69       17.22      0.49 o
   1  -2   5       72.64       77.66      1.42 o
   2  -2   5       34.27       40.18      1.90 o
   3  -2   5        1.52        2.10      0.62 o
   4  -2   5       39.00       34.93      1.37 o
   5  -2   5        5.24        1.91      0.84 o
   6  -2   5       46.25       46.27      1.89 o
   7  -2   5        4.82        4.31      1.69 o
   8  -2   5        8.64       11.76      2.60 o
   9  -2   5       31.10       37.16      8.75 o
  10  -2   5        2.93        3.68      3.25 o
 -10  -1   5        9.75        7.55      3.22 o
  -9  -1   5       14.35       14.67      2.55 o
  -8  -1   5       34.44       34.32      2.71 o
  -7  -1   5        5.74        4.87      0.81 o
  -6  -1   5        1.10       -0.43      0.67 o
  -5  -1   5       14.22       17.04      0.90 o
  -4  -1   5       66.82       60.41      1.43 o
  -3  -1   5      735.56      740.58      9.78 o
  -2  -1   5        0.66        0.89      0.54 o
  -1  -1   5     1763.46     1822.39     16.88 o
   0  -1   5     2488.16     2367.05     19.13 o
   1  -1   5      376.09      373.63      4.43 o
   2  -1   5     2299.18     2260.63     28.12 o
   3  -1   5     2118.81     2141.87     33.30 o
   4  -1   5      144.49      151.74      3.50 o
   5  -1   5      101.20      108.82      2.46 o
   6  -1   5       22.63       27.09      1.78 o
   7  -1   5        2.10        1.08      1.26 o
   8  -1   5        2.26        4.80      2.27 o
   9  -1   5        3.34       -0.81      2.37 o
  10  -1   5        0.83        0.92      2.88 o
 -11   0   5        1.54        7.36      6.44 o
 -10   0   5        4.71        3.45      2.36 o
  -9   0   5       22.67       29.22      3.10 o
  -8   0   5       15.29       21.28      2.55 o
  -7   0   5        0.15       -0.81      1.18 o
  -6   0   5        6.89        5.96      1.87 o
  -5   0   5      172.03      166.19      2.61 o
  -4   0   5      251.95      261.52      3.75 o
  -3   0   5       36.18       38.76      1.44 o
  -2   0   5      199.01      187.47      2.33 o
  -1   0   5      762.18      696.26      6.36 o
   0   0   5     2633.64     2490.05     20.07 o
   1   0   5      295.96      267.03      2.80 o
   2   0   5      468.95      476.72      8.94 o
   3   0   5       37.75       30.43      1.36 o
   4   0   5      252.69      266.06      4.23 o
   5   0   5        7.18        8.02      1.26 o
   6   0   5       44.04       41.15      3.32 o
   7   0   5      171.82      186.73      5.24 o
   8   0   5        5.74        8.42      2.27 o
   9   0   5       13.01       14.48      3.25 o
  10   0   5        5.76        8.12      3.54 o
 -11   1   5        1.97        1.92      3.54 o
 -10   1   5        9.04       11.43      2.69 o
  -9   1   5       14.27       15.58      3.71 o
  -8   1   5       47.39       47.56      3.83 o
  -7   1   5        8.69        6.51      1.56 o
  -6   1   5       52.78       60.23      2.25 o
  -5   1   5       12.71       15.48      1.24 o
  -4   1   5      133.05      124.46      2.36 o
  -3   1   5     1127.06     1086.14     15.42 o
  -2   1   5       33.62       29.07      0.66 o
  -1   1   5      538.73      489.80      4.75 o
   0   1   5      294.61      355.80      4.30 o
   1   1   5      654.95      628.73      6.88 o
   2   1   5       74.03       72.57      1.66 o
   3   1   5       86.48      113.95      3.09 o
   4   1   5       66.36       78.85      1.36 o
   5   1   5        1.53        0.50      0.76 o
   6   1   5       41.02       39.31      2.32 o
   7   1   5        0.25        0.55      1.46 o
   8   1   5        3.79        1.08      3.29 o
   9   1   5       12.83       18.96      7.82 o
 -11   2   5       19.51       20.25      4.42 o
 -10   2   5        2.80        2.43      2.27 o
  -9   2   5       28.68       35.00      4.99 o
  -8   2   5       41.20       40.10      3.45 o
  -7   2   5       57.36       55.19      2.97 o
  -6   2   5        5.25        4.73      1.03 o
  -5   2   5       61.87       61.67      1.62 o
  -4   2   5      378.48      401.06     11.07 o
  -3   2   5       17.76       22.76      0.96 o
  -2   2   5     1950.80     1931.84     19.84 o
  -1   2   5       69.50       77.17      1.29 o
   0   2   5     2032.20     1942.81     18.76 o
   1   2   5        9.29        6.99      0.41 o
   2   2   5     1432.99     1509.66     19.65 o
   3   2   5      232.23      230.93      3.85 o
   4   2   5      157.23      133.75      2.63 o
   5   2   5      160.29      140.98      3.88 o
   6   2   5      421.99      427.31     11.12 o
   7   2   5        3.72        6.01      1.24 o
   8   2   5        4.32        3.29      2.70 o
   9   2   5       14.76       13.31      3.54 o
 -11   3   5        5.78        8.65      3.06 o
 -10   3   5        0.04       -1.73      1.73 o
  -9   3   5       52.51       47.70      3.45 o
  -8   3   5       29.45       36.00      3.06 o
  -7   3   5      132.11      142.56      4.67 o
  -6   3   5       73.54       78.79      2.54 o
  -5   3   5       33.96       32.88      1.83 o
  -4   3   5     2453.72     2470.79     37.19 o
  -3   3   5      454.93      426.78      6.04 o
  -2   3   5       95.88       86.25      1.45 o
  -1   3   5       23.52       23.20      0.60 o
   0   3   5      975.26      955.74      9.64 o
   1   3   5     1618.46     1659.36     20.02 o
   2   3   5      489.99      511.94      7.45 o
   3   3   5       34.73       33.44      1.28 o
   4   3   5       23.70       27.39      1.53 o
   5   3   5      122.02      112.89      3.09 o
   6   3   5      235.39      231.58      5.13 o
   7   3   5       17.51       10.83      1.91 o
   8   3   5       10.55       12.06      3.25 o
   9   3   5        4.67        7.78      5.52 o
 -11   4   5        1.72        4.60      5.06 o
 -10   4   5       10.96        8.34      2.26 o
  -9   4   5        7.30        4.37      1.86 o
  -8   4   5       42.23       42.43      3.06 o
  -7   4   5       11.73       12.45      2.13 o
  -6   4   5        4.15        3.78      1.21 o
  -5   4   5      100.58      109.03      3.27 o
  -4   4   5       13.96       12.63      0.86 o
  -3   4   5      860.48      889.93     10.75 o
  -2   4   5      125.07      123.86      1.77 o
  -1   4   5      363.79      366.29      4.38 o
   0   4   5      568.58      585.17      6.93 o
   1   4   5      596.46      616.09      8.70 o
   2   4   5        0.56        1.72      0.61 o
   3   4   5      343.46      315.09      6.15 o
   4   4   5      127.63      122.93      4.01 o
   5   4   5       31.17       27.97      1.81 o
   6   4   5       60.79       60.28      2.56 o
   7   4   5        2.77        1.20      1.73 o
   8   4   5       13.08       11.05      3.54 o
 -11   5   5        0.13        0.18      3.68 o
 -10   5   5       17.69       15.53      2.57 o
  -9   5   5        0.28        1.23      2.26 o
  -8   5   5        1.32        0.98      1.86 o
  -7   5   5       92.68       91.67      4.19 o
  -6   5   5       44.00       41.45      2.66 o
  -5   5   5        0.42       -0.18      1.20 o
  -4   5   5        4.82        6.86      0.93 o
  -3   5   5      343.33      368.34      5.07 o
  -2   5   5       89.95       98.87      2.08 o
  -1   5   5        7.00        3.87      0.46 o
   0   5   5       19.92       20.71      0.99 o
   1   5   5        7.99        9.28      0.97 o
   2   5   5       98.31      114.57      2.39 o
   3   5   5      157.16      148.96      3.61 o
   4   5   5      243.03      228.32      4.99 o
   5   5   5        0.54       -0.48      1.15 o
   6   5   5        0.78        0.18      1.19 o
   7   5   5       22.41       24.83      2.62 o
   8   5   5        0.00       -2.05      2.88 o
 -11   6   5       15.45       20.25      5.52 o
 -10   6   5        4.65        1.82      2.10 o
  -9   6   5       16.67       18.57      2.57 o
  -8   6   5        8.01        7.28      2.11 o
  -7   6   5        1.49        0.00      1.50 o
  -6   6   5       27.03       27.19      3.06 o
  -5   6   5       77.97       78.51      3.62 o
  -4   6   5      137.89      143.50      2.78 o
  -3   6   5       16.60       18.42      1.45 o
  -2   6   5        7.37        4.51      0.85 o
  -1   6   5      292.11      319.29      4.58 o
   0   6   5     1039.99     1006.94     12.59 o
   1   6   5        7.88        4.11      0.88 o
   2   6   5      144.48      132.61      2.87 o
   3   6   5       41.30       45.17      2.94 o
   4   6   5        0.37       -1.04      1.04 o
   5   6   5        2.03        0.88      1.15 o
   6   6   5        8.44       11.57      2.79 o
   7   6   5        0.05       -0.79      3.44 o
   8   6   5        0.35       -1.74      2.88 o
 -11   7   5        3.27       -3.68      3.68 o
 -10   7   5        8.59        2.99      2.36 o
  -9   7   5       38.96       33.28      2.96 o
  -8   7   5        6.53        5.06      1.89 o
  -7   7   5       19.67       17.94      2.55 o
  -6   7   5       89.93       85.28      2.96 o
  -5   7   5       13.76       14.94      1.01 o
  -4   7   5      288.09      291.78      4.88 o
  -3   7   5      211.68      218.04      3.59 o
  -2   7   5        1.04        0.42      0.42 o
  -1   7   5      261.79      265.58      4.99 o
   0   7   5       29.76       29.86      1.37 o
   1   7   5      146.17      134.56      3.64 o
   2   7   5      899.74      883.71     13.91 o
   3   7   5      127.53      127.80      3.61 o
   4   7   5        0.13        1.71      1.15 o
   5   7   5       65.07       73.64      4.65 o
   6   7   5        0.02       -1.86      1.86 o
   7   7   5        0.63       -1.91      2.27 o
 -10   8   5        2.36        0.00      3.68 o
  -9   8   5        6.04        6.63      3.06 o
  -8   8   5        7.72       10.68      3.06 o
  -7   8   5      107.32       97.53      4.33 o
  -6   8   5        3.54        4.24      0.97 o
  -5   8   5       86.32       86.88      2.36 o
  -4   8   5        6.30       10.29      1.00 o
  -3   8   5        4.70        7.39      1.65 o
  -2   8   5        0.00       -0.54      0.54 o
  -1   8   5       13.13       15.19      1.36 o
   0   8   5       46.08       43.97      2.37 o
   1   8   5      141.97      156.17      3.91 o
   2   8   5       36.14       34.85      2.01 o
   3   8   5       36.08       41.40      2.37 o
   4   8   5        0.29       -1.04      1.04 o
   5   8   5       16.25       15.21      2.66 o
   6   8   5        4.21        5.52      2.66 o
   7   8   5       13.58       22.83      4.60 o
 -10   9   5        0.52       -1.84      3.68 o
  -9   9   5        7.05        4.97      3.06 o
  -8   9   5       89.29       86.40      5.75 o
  -7   9   5       89.77       84.85      3.34 o
  -6   9   5        9.42        8.90      1.27 o
  -5   9   5        2.51        2.28      0.96 o
  -4   9   5       17.96       17.52      1.39 o
  -3   9   5        0.00       -0.57      0.93 o
  -2   9   5        2.04        1.64      1.21 o
  -1   9   5       36.89       34.97      2.03 o
   0   9   5       45.21       41.66      3.36 o
   1   9   5       40.62       36.61      2.14 o
   2   9   5       39.22       40.88      2.28 o
   3   9   5       16.30       11.08      1.75 o
   4   9   5        1.62        1.70      1.99 o
   5   9   5       10.36       11.73      2.66 o
   6   9   5        7.82       14.04      3.75 o
 -10  10   5        0.58       -1.84      3.68 o
  -9  10   5        2.56        6.44      3.06 o
  -8  10   5       42.51       50.12      8.75 o
  -7  10   5        6.47        7.76      1.62 o
  -6  10   5        0.13       -1.08      1.26 o
  -5  10   5       19.49       19.59      1.79 o
  -4  10   5       14.24       14.64      1.75 o
  -3  10   5        0.03        1.35      1.41 o
  -2  10   5        8.64        6.11      1.81 o
  -1  10   5       29.20       32.97      2.86 o
   0  10   5       63.25       65.48      2.75 o
   1  10   5       59.88       61.90      3.06 o
   2  10   5       15.07       10.80      2.05 o
   3  10   5       10.37        6.19      1.58 o
   4  10   5       14.82       19.28      3.92 o
   5  10   5       35.56       50.37      5.50 o
  -9  11   5        6.47        8.29      3.68 o
  -8  11   5       10.83        9.94      3.06 o
  -7  11   5        0.01       -0.35      1.87 o
  -6  11   5        1.48        2.76      1.80 o
  -5  11   5       21.67       18.53      2.10 o
  -4  11   5        9.54        9.05      1.99 o
  -3  11   5        1.12       -0.42      1.42 o
  -2  11   5        0.11        0.61      1.59 o
  -1  11   5      248.82      255.79      7.40 o
   0  11   5      212.84      215.92      7.44 o
   1  11   5        0.12       -1.84      2.13 o
   2  11   5        1.11        2.45      2.13 o
   3  11   5        2.53        3.97      2.44 o
   4  11   5       15.79       16.99      4.19 o
   5  11   5        0.51       -0.41      2.88 o
  -9  12   5        3.07        0.92      2.76 o
  -8  12   5        3.44        3.68      3.68 o
  -7  12   5        0.66        1.47      2.91 o
  -6  12   5        7.34        5.42      4.15 o
  -5  12   5        3.47        7.36      4.14 o
  -4  12   5       38.84       38.38      4.42 o
  -3  12   5        2.69        2.95      1.89 o
  -2  12   5        4.94        3.96      1.89 o
  -1  12   5       20.66       20.84      2.32 o
   0  12   5       38.14       38.89      5.26 o
   1  12   5        0.02       -1.84      2.60 o
   2  12   5        5.06        3.22      3.25 o
   3  12   5        1.81       -0.92      4.60 o
   4  12   5        0.36        2.76      5.52 o
  -8  13   5        4.66        6.44      3.68 o
  -7  13   5        8.64        9.67      3.25 o
  -6  13   5        0.24        0.31      2.88 o
  -5  13   5        0.29       -0.46      2.60 o
  -4  13   5        9.22       12.22      3.54 o
  -3  13   5        0.51       -1.84      2.76 o
  -2  13   5        2.36        0.58      3.22 o
  -1  13   5       25.31       24.11      4.19 o
   0  13   5       22.22       23.70      4.56 o
   1  13   5       11.94        7.36      4.60 o
   2  13   5        2.11       -3.68      4.60 o
  -7  14   5        4.47        9.21      5.52 o
  -6  14   5        7.70        9.21      4.60 o
  -5  14   5        0.00       -3.68      3.68 o
  -4  14   5        4.61        2.76      4.60 o
  -3  14   5        0.63        2.76      3.68 o
  -2  14   5        1.77        3.68      3.68 o
  -1  14   5       17.79       30.38      6.44 o
   0  14   5        1.78        0.92      3.68 o
   1  14   5        0.76       -0.92      4.60 o
  -5  15   5        0.28        2.76      4.60 o
  -4  15   5        1.16       -3.68      3.68 o
  -3  15   5        0.28        1.84      4.60 o
  -2  15   5        0.97        0.92      4.60 o
  -1  15   5        0.27       -3.68      4.60 o
  -1 -15   6        0.39       -0.46      2.60 o
   0 -15   6        4.23        5.93      2.88 o
   1 -15   6        9.34        7.14      2.55 o
   2 -15   6        4.65       10.04      3.54 o
   3 -15   6       27.21       32.22      6.44 o
   4 -15   6        1.36        0.92      4.60 o
   5 -15   6        3.43        4.60      5.52 o
  -3 -14   6        6.62        9.39      3.68 o
  -2 -14   6       25.49       37.60      4.60 o
  -1 -14   6        4.13        1.45      2.70 o
   0 -14   6        8.93        8.01      2.27 o
   1 -14   6       18.91       26.19      3.10 o
   2 -14   6        9.80       14.48      3.25 o
   3 -14   6       17.25       20.22     10.13 o
   4 -14   6       10.67       17.49      5.52 o
   5 -14   6        3.70       -2.76      3.68 o
   6 -14   6        0.05       -4.60      4.60 o
  -4 -13   6        9.18       12.89      3.25 o
  -3 -13   6        4.76        3.81      2.21 o
  -2 -13   6        0.16       -1.51      1.73 o
  -1 -13   6       16.30       18.02      2.80 o
   0 -13   6        0.10       -1.46      1.46 o
   1 -13   6       38.97       36.44      3.34 o
   2 -13   6       12.22       18.41      3.54 o
   3 -13   6        0.05        2.76      2.60 o
   4 -13   6        0.49        0.00      3.68 o
   5 -13   6        0.09        0.92      3.68 o
   6 -13   6        0.68        3.68      4.60 o
   7 -13   6        4.16        4.60      4.60 o
  -5 -12   6       13.35       13.81      4.60 o
  -4 -12   6        2.59        2.30      2.60 o
  -3 -12   6        2.00        3.00      1.99 o
  -2 -12   6        2.95        3.77      1.89 o
  -1 -12   6        2.05       -1.23      1.59 o
   0 -12   6        3.49        0.99      1.99 o
   1 -12   6        0.00        0.50      1.73 o
   2 -12   6       43.94       51.74      3.51 o
   3 -12   6       11.44        9.21      2.60 o
   4 -12   6       21.73       21.17      5.52 o
   5 -12   6        0.03        0.92      3.68 o
   6 -12   6        0.62        1.84      3.68 o
   7 -12   6        7.56        4.60      4.60 o
   8 -12   6        1.06        2.76      4.60 o
  -6 -11   6        0.02        0.92      2.76 o
  -5 -11   6        3.08        2.76      2.76 o
  -4 -11   6       10.32       10.63      2.27 o
  -3 -11   6        2.69        3.04      1.89 o
  -2 -11   6        4.88        6.17      1.89 o
  -1 -11   6        2.80        2.99      1.38 o
   0 -11   6       53.62       50.32      2.86 o
   1 -11   6      171.12      198.27      6.43 o
   2 -11   6       20.00       19.50      2.44 o
   3 -11   6       69.46       79.69      3.87 o
   4 -11   6       14.66       14.60      2.44 o
   5 -11   6        6.96        7.59      2.37 o
   6 -11   6       12.50       12.59      2.37 o
   7 -11   6        5.17        2.76      3.68 o
   8 -11   6        2.53       11.97      5.52 o
  -7 -10   6        0.48        1.84      4.60 o
  -6 -10   6        7.53        9.41      2.88 o
  -5 -10   6        0.38        0.25      1.52 o
  -4 -10   6        4.67        5.47      1.44 o
  -3 -10   6       14.62       16.85      2.03 o
  -2 -10   6       53.72       51.25      2.98 o
  -1 -10   6      122.25      106.88      3.78 o
   0 -10   6      249.58      231.90      5.86 o
   1 -10   6      354.41      352.27     15.69 o
   2 -10   6      765.16      731.07     15.76 o
   3 -10   6      161.15      174.02      5.61 o
   4 -10   6      162.32      160.65      6.63 o
   5 -10   6        8.84        8.09      2.21 o
   6 -10   6       22.25       30.38      2.47 o
   7 -10   6       12.85       22.09      5.52 o
   8 -10   6        5.80        0.00      4.60 o
   9 -10   6        1.56        0.92      4.60 o
  -7  -9   6       11.31       13.02      3.06 o
  -6  -9   6       19.26       20.47      2.98 o
  -5  -9   6        0.07       -0.92      1.46 o
  -4  -9   6       50.07       42.50      2.28 o
  -3  -9   6      118.98      116.51      3.73 o
  -2  -9   6      312.54      305.68      5.38 o
  -1  -9   6      175.97      164.69      3.94 o
   0  -9   6      188.82      174.30      4.57 o
   1  -9   6      190.67      170.98      5.31 o
   2  -9   6        6.36        5.52      1.59 o
   3  -9   6        0.01        1.61      1.18 o
   4  -9   6       57.85       51.01      2.68 o
   5  -9   6       23.29       25.31      2.37 o
   6  -9   6        0.65        4.60      3.68 o
   7  -9   6       34.63       31.30      5.52 o
   8  -9   6        9.51        8.29      4.60 o
   9  -9   6        1.63        2.76      4.60 o
  -8  -8   6        0.97       -1.84      4.60 o
  -7  -8   6        9.78        7.88      2.88 o
  -6  -8   6       29.91       22.34      2.80 o
  -5  -8   6       50.51       55.48      3.47 o
  -4  -8   6      217.29      198.11      5.28 o
  -3  -8   6       14.23       15.07      1.44 o
  -2  -8   6      986.64      994.75     13.69 o
  -1  -8   6       86.84       96.62      2.61 o
   0  -8   6      219.41      219.27      3.55 o
   1  -8   6        0.17       -0.58      1.18 o
   2  -8   6       96.73       90.06      3.34 o
   3  -8   6      179.84      172.60      5.10 o
   4  -8   6        0.12       -0.18      0.83 o
   5  -8   6        0.43       -1.84      1.95 o
   6  -8   6       44.72       47.87      6.44 o
   7  -8   6       28.93       23.93      4.60 o
   8  -8   6        4.61        0.92      3.68 o
   9  -8   6        5.60        1.84      4.60 o
  -8  -7   6        4.37        1.43      4.60 o
  -7  -7   6        0.32       -1.01      1.89 o
  -6  -7   6       57.16       58.96      7.60 o
  -5  -7   6      137.45      134.99      3.85 o
  -4  -7   6     1291.24     1289.31     19.13 o
  -3  -7   6       49.95       39.39      1.86 o
  -2  -7   6       47.43       50.81      1.72 o
  -1  -7   6      392.44      350.34      5.57 o
   0  -7   6      132.23      115.48      2.27 o
   1  -7   6       56.48       57.25      2.15 o
   2  -7   6       55.31       53.12      2.24 o
   3  -7   6      230.56      211.03      3.80 o
   4  -7   6        9.57       11.25      0.85 o
   5  -7   6        0.77       -0.46      1.95 o
   6  -7   6       84.87       71.80      7.36 o
   7  -7   6       75.83       69.04      7.36 o
   8  -7   6       13.09        8.29      4.60 o
   9  -7   6        2.16        0.51      2.88 o
  10  -7   6        3.45        4.14      3.25 o
  -9  -6   6        0.19       -3.68      4.60 o
  -8  -6   6        2.62        1.72      1.99 o
  -7  -6   6       26.43       23.20      2.80 o
  -6  -6   6        0.43        3.47      1.26 o
  -5  -6   6      604.67      595.61     10.40 o
  -4  -6   6        3.46        2.13      0.93 o
  -3  -6   6       13.25       10.37      0.95 o
  -2  -6   6       29.91       29.95      1.22 o
  -1  -6   6       32.20       47.98      1.65 o
   0  -6   6       66.26       57.77      1.84 o
   1  -6   6      676.65      685.81     11.05 o
   2  -6   6     1383.69     1414.70     26.90 o
   3  -6   6        1.93        1.64      0.48 o
   4  -6   6      129.13      124.21      3.64 o
   5  -6   6       84.11       73.18      3.10 o
   6  -6   6        1.81        0.37      1.53 o
   7  -6   6       11.55        6.71      2.21 o
   8  -6   6       39.31       44.88      4.56 o
   9  -6   6        8.17       12.96      7.36 o
  10  -6   6        4.14       -2.76      5.52 o
  -9  -5   6        3.26        5.11      2.88 o
  -8  -5   6        0.14        2.97      1.90 o
  -7  -5   6       27.25       23.96      2.52 o
  -6  -5   6       63.44       65.99      3.04 o
  -5  -5   6       59.37       64.17      2.92 o
  -4  -5   6       38.39       37.70      1.50 o
  -3  -5   6       21.74       17.80      1.06 o
  -2  -5   6        0.67        0.82      0.48 o
  -1  -5   6      628.81      673.34     10.27 o
   0  -5   6      783.45      810.97     10.74 o
   1  -5   6        0.04        0.23      0.62 o
   2  -5   6       15.94       16.18      0.79 o
   3  -5   6        2.52        5.82      0.70 o
   4  -5   6        4.60        4.05      1.82 o
   5  -5   6      118.22      123.74      3.39 o
   6  -5   6        5.24        3.68      1.65 o
   7  -5   6       90.93       98.94      5.75 o
   8  -5   6        6.69        5.37      2.21 o
   9  -5   6        4.13        4.23      1.89 o
  10  -5   6        0.04       -2.76      3.25 o
 -10  -4   6        5.51        8.29      6.44 o
  -9  -4   6        0.39        1.38      2.37 o
  -8  -4   6       70.46       75.18      4.19 o
  -7  -4   6       86.40       84.28      4.92 o
  -6  -4   6      187.19      183.02      4.98 o
  -5  -4   6        9.01        9.15      1.10 o
  -4  -4   6       52.48       55.40      1.57 o
  -3  -4   6      123.40      139.54      2.65 o
  -2  -4   6     1670.63     1660.74     21.11 o
  -1  -4   6     2879.29     3211.64     39.81 o
   0  -4   6        0.77        0.00      0.38 o
   1  -4   6      427.12      447.40      5.70 o
   2  -4   6      600.84      634.09      7.77 o
   3  -4   6      215.97      234.43      4.94 o
   4  -4   6       50.76       54.41      2.39 o
   5  -4   6        4.49        5.24      1.20 o
   6  -4   6        9.24       12.23      1.73 o
   7  -4   6        4.01        3.77      1.93 o
   8  -4   6        5.88       10.69      2.27 o
   9  -4   6        2.87        5.03      2.44 o
  10  -4   6        0.02        2.66      2.88 o
 -10  -3   6        2.29        0.31      2.88 o
  -9  -3   6        0.22       -1.80      1.80 o
  -8  -3   6       91.23       84.49      4.52 o
  -7  -3   6       41.39       41.56      3.68 o
  -6  -3   6        0.14       -0.09      1.08 o
  -5  -3   6       35.96       37.52      2.46 o
  -4  -3   6      120.55      132.16      2.30 o
  -3  -3   6      401.63      430.01      5.84 o
  -2  -3   6     3480.26     3618.89     41.83 o
  -1  -3   6     1819.85     1865.04     21.84 o
   0  -3   6      507.17      515.87      5.15 o
   1  -3   6     3284.71     3389.49     38.83 o
   2  -3   6       28.14       39.25      0.83 o
   3  -3   6        5.14        6.17      0.52 o
   4  -3   6        5.26        3.45      0.73 o
   5  -3   6        0.25       -0.70      0.70 o
   6  -3   6        4.12        3.78      1.21 o
   7  -3   6       22.84       24.89      3.48 o
   8  -3   6        1.04       -1.84      2.60 o
   9  -3   6        0.02        0.66      2.21 o
  10  -3   6        7.81        4.71      3.22 o
 -10  -2   6        6.24        3.68      4.60 o
  -9  -2   6        5.37        5.13      2.27 o
  -8  -2   6       13.54       10.73      2.13 o
  -7  -2   6       87.28       92.07      3.34 o
  -6  -2   6       21.50       19.21      1.36 o
  -5  -2   6        0.61        0.46      0.62 o
  -4  -2   6       18.68       22.16      1.17 o
  -3  -2   6       33.85       41.82      0.92 o
  -2  -2   6     1913.02     2094.73     22.87 o
  -1  -2   6      151.39      138.50      2.06 o
   0  -2   6      588.49      645.48      5.55 o
   1  -2   6      469.51      530.63      6.58 o
   2  -2   6      406.33      464.06      7.22 o
   3  -2   6      452.49      505.71      7.76 o
   4  -2   6      480.77      511.22      8.34 o
   5  -2   6      748.32      721.01     11.42 o
   6  -2   6       61.21       62.80      2.54 o
   7  -2   6       26.45       23.82      2.39 o
   8  -2   6        0.51        3.95      2.21 o
   9  -2   6       32.05       38.25      4.56 o
  10  -2   6        6.29       10.71      3.68 o
 -10  -1   6       26.50       27.95      5.52 o
  -9  -1   6        0.10       -1.26      1.26 o
  -8  -1   6        2.63        3.03      1.26 o
  -7  -1   6       56.97       57.55      2.66 o
  -6  -1   6       46.56       51.95      2.37 o
  -5  -1   6      230.35      220.49      3.66 o
  -4  -1   6      147.94      166.76      2.89 o
  -3  -1   6        2.20        1.33      0.69 o
  -2  -1   6     1163.66     1192.07     11.89 o
  -1  -1   6      144.00      150.43      1.69 o
   0  -1   6     1376.96     1254.22     10.35 o
   1  -1   6      652.55      641.09      7.81 o
   2  -1   6     3354.37     3536.34     38.29 o
   3  -1   6      299.53      316.63      5.76 o
   4  -1   6        6.65        8.19      1.10 o
   5  -1   6      439.82      428.30      7.51 o
   6  -1   6       74.08       76.45      2.85 o
   7  -1   6       15.03       14.94      2.44 o
   8  -1   6        3.08        1.10      1.89 o
   9  -1   6       10.86       18.41      3.91 o
  10  -1   6        0.00        0.92      3.68 o
 -11   0   6        2.45        2.76      5.52 o
 -10   0   6        1.25       -2.37      2.37 o
  -9   0   6       22.10       32.39      3.19 o
  -8   0   6        3.97        3.58      0.82 o
  -7   0   6       33.59       32.62      2.80 o
  -6   0   6       43.43       47.10      2.00 o
  -5   0   6      374.64      371.62      5.37 o
  -4   0   6       26.07       25.34      1.36 o
  -3   0   6      597.03      553.29      9.85 o
  -2   0   6      302.33      293.93      3.15 o
  -1   0   6      909.59      894.96      7.85 o
   0   0   6      137.26      142.58      1.53 o
   1   0   6       40.45       37.58      0.64 o
   2   0   6      258.54      313.49      3.96 o
   3   0   6       46.35       43.25      1.01 o
   4   0   6        8.46        9.39      1.01 o
   5   0   6       85.29       74.29      2.79 o
   6   0   6      216.77      209.14      7.31 o
   7   0   6        3.81        4.51      1.97 o
   8   0   6        5.68        3.68      2.39 o
   9   0   6       46.29       51.81      5.21 o
 -11   1   6        5.41        4.94      5.52 o
 -10   1   6        2.76        4.74      2.44 o
  -9   1   6        0.36       -1.17      1.73 o
  -8   1   6        5.85        7.18      1.89 o
  -7   1   6       30.38       28.52      2.79 o
  -6   1   6       48.08       45.04      2.92 o
  -5   1   6     1082.22     1058.68     16.70 o
  -4   1   6      221.32      219.25      3.82 o
  -3   1   6       55.22       52.74      1.41 o
  -2   1   6      621.00      640.07      6.89 o
  -1   1   6      295.37      254.09      3.08 o
   0   1   6      380.49      392.38      3.86 o
   1   1   6     1045.19     1038.58     12.10 o
   2   1   6      939.35      959.14     12.89 o
   3   1   6        1.21        2.44      0.48 o
   4   1   6      248.95      256.09      4.20 o
   5   1   6      162.02      151.54      3.34 o
   6   1   6      358.49      350.68      6.45 o
   7   1   6        0.76        1.20      1.89 o
   8   1   6       12.18       12.25      2.66 o
   9   1   6       51.76       65.13      5.50 o
 -11   2   6        4.32        3.50      3.22 o
 -10   2   6        0.07        0.85      2.27 o
  -9   2   6       11.47        9.98      2.86 o
  -8   2   6        0.00       -1.16      1.16 o
  -7   2   6        0.20        0.09      1.08 o
  -6   2   6       56.85       51.40      3.14 o
  -5   2   6        1.28        0.99      0.65 o
  -4   2   6      113.47      118.39      5.15 o
  -3   2   6      842.95      881.83     11.61 o
  -2   2   6     1419.85     1421.69     14.04 o
  -1   2   6     1166.47     1159.64     11.95 o
   0   2   6       96.70       88.52      1.47 o
   1   2   6     2097.08     2266.90     26.86 o
   2   2   6       35.21       18.24      0.88 o
   3   2   6       53.77       56.04      1.66 o
   4   2   6       65.18       73.17      2.18 o
   5   2   6      455.58      441.14      7.77 o
   6   2   6      151.85      145.59      3.79 o
   7   2   6        8.47        7.30      1.27 o
   8   2   6        0.56       -1.53      2.13 o
   9   2   6        0.31       -1.94      2.88 o
 -11   3   6        1.83        1.76      4.14 o
 -10   3   6       17.53       16.16      2.91 o
  -9   3   6       12.33        9.30      3.22 o
  -8   3   6      119.05      121.25      5.05 o
  -7   3   6        2.38       -0.22      1.40 o
  -6   3   6       10.75       15.20      1.75 o
  -5   3   6       23.99       23.00      1.11 o
  -4   3   6      330.39      320.11      4.95 o
  -3   3   6     5084.35     4940.56     60.76 o
  -2   3   6        0.17        1.25      0.40 o
  -1   3   6      585.27      599.66      7.31 o
   0   3   6      356.65      353.84      4.70 o
   1   3   6      577.34      565.22      7.50 o
   2   3   6        2.93        2.63      0.61 o
   3   3   6       34.41       43.87      1.67 o
   4   3   6      107.85       95.77      2.85 o
   5   3   6       21.88       23.78      2.78 o
   6   3   6       25.09       23.47      1.70 o
   7   3   6        1.24        0.69      1.73 o
   8   3   6        0.93        0.07      2.27 o
   9   3   6        0.78        1.38      3.25 o
 -11   4   6        4.10       -0.37      3.06 o
 -10   4   6        3.76        4.41      3.13 o
  -9   4   6       36.69       39.14      2.97 o
  -8   4   6        3.43        3.75      1.68 o
  -7   4   6       38.40       37.52      2.50 o
  -6   4   6       10.54        7.46      1.89 o
  -5   4   6        6.88        6.17      0.85 o
  -4   4   6      471.11      450.62      6.66 o
  -3   4   6     6228.74     6154.65     69.40 o
  -2   4   6      176.64      164.32      2.53 o
  -1   4   6      240.39      247.79      3.43 o
   0   4   6       48.91       46.44      1.24 o
   1   4   6      310.60      307.76      4.94 o
   2   4   6        5.81        6.52      0.76 o
   3   4   6        0.15        1.76      1.01 o
   4   4   6      357.67      330.42      6.31 o
   5   4   6       40.45       40.40      2.14 o
   6   4   6        5.12        4.53      1.21 o
   7   4   6        0.08       -1.86      1.86 o
   8   4   6        1.96       -0.41      2.88 o
 -11   5   6        2.35        2.03      3.06 o
 -10   5   6        0.11        0.60      2.10 o
  -9   5   6       37.84       39.35      3.04 o
  -8   5   6       11.90        9.37      2.13 o
  -7   5   6       10.45        8.29      1.99 o
  -6   5   6       24.21       23.33      1.83 o
  -5   5   6        2.45        2.38      1.04 o
  -4   5   6     1177.80     1219.75     14.70 o
  -3   5   6      730.59      701.56      8.91 o
  -2   5   6       27.85       26.65      1.02 o
  -1   5   6       18.44       18.57      0.93 o
   0   5   6       47.47       54.51      1.36 o
   1   5   6     1226.50     1234.44     16.72 o
   2   5   6        9.32       12.02      1.17 o
   3   5   6        4.19        4.65      1.29 o
   4   5   6      407.21      433.13      8.06 o
   5   5   6       22.35       21.58      1.74 o
   6   5   6       17.53       18.06      2.23 o
   7   5   6        0.42       -0.85      1.84 o
   8   5   6        0.86       -3.68      4.60 o
 -11   6   6        6.93        6.11      3.54 o
 -10   6   6        1.37        2.92      2.03 o
  -9   6   6       89.78       95.64      4.44 o
  -8   6   6        0.12       -0.25      1.73 o
  -7   6   6       31.27       30.93      2.98 o
  -6   6   6      113.41      109.67      2.90 o
  -5   6   6      113.60      114.95      3.01 o
  -4   6   6      268.09      274.75      5.08 o
  -3   6   6      221.07      211.15      3.54 o
  -2   6   6       14.87       17.63      0.96 o
  -1   6   6        0.86        0.50      0.42 o
   0   6   6      194.50      198.96      3.93 o
   1   6   6       49.54       67.73      2.37 o
   2   6   6      200.47      191.43      4.44 o
   3   6   6      119.88      130.48      3.61 o
   4   6   6      208.30      190.57      4.66 o
   5   6   6        5.71        4.48      1.65 o
   6   6   6       20.98       26.45      2.52 o
   7   6   6       19.60       29.00      3.51 o
 -10   7   6        5.66        6.44      3.68 o
  -9   7   6        0.72        7.36      2.15 o
  -8   7   6        8.85       12.37      2.44 o
  -7   7   6        0.09       -0.60      1.26 o
  -6   7   6        0.00        0.26      0.96 o
  -5   7   6      352.14      344.54      6.07 o
  -4   7   6       46.59       54.39      1.91 o
  -3   7   6       35.68       40.30      1.75 o
  -2   7   6      117.27      112.76      2.24 o
  -1   7   6      132.64      137.92      2.79 o
   0   7   6       63.87       58.49      2.04 o
   1   7   6        3.31        4.14      1.24 o
   2   7   6      556.78      525.56      9.22 o
   3   7   6      283.18      279.11      6.00 o
   4   7   6        1.05        0.87      1.19 o
   5   7   6        8.92        8.14      1.93 o
   6   7   6       75.73       74.57      4.58 o
   7   7   6        4.27        0.60      2.80 o
 -10   8   6        3.52        3.68      3.68 o
  -9   8   6        7.12        4.40      2.88 o
  -8   8   6       13.65       13.68      5.52 o
  -7   8   6      108.78      101.01      3.98 o
  -6   8   6       23.62       22.53      1.43 o
  -5   8   6        0.03        0.06      0.85 o
  -4   8   6      110.83      105.77      3.43 o
  -3   8   6       53.20       52.30      2.17 o
  -2   8   6       76.34       81.99      2.66 o
  -1   8   6        0.80        0.38      0.97 o
   0   8   6       94.69       94.90      2.99 o
   1   8   6      214.79      232.65      5.18 o
   2   8   6        4.29        5.22      1.36 o
   3   8   6      170.79      164.90      4.44 o
   4   8   6       73.54       73.85      3.78 o
   5   8   6        0.01       -1.51      1.56 o
   6   8   6        1.66        2.27      3.15 o
 -10   9   6        0.30       -0.92      3.68 o
  -9   9   6        4.92        1.33      3.68 o
  -8   9   6        0.31        1.51      1.66 o
  -7   9   6        3.53        4.97      1.89 o
  -6   9   6       12.70        6.75      1.62 o
  -5   9   6        7.64        6.91      1.33 o
  -4   9   6       19.68       15.78      1.75 o
  -3   9   6       46.40       45.61      2.12 o
  -2   9   6        9.33       10.30      1.56 o
  -1   9   6       70.31       65.84      3.32 o
   0   9   6        2.98        3.05      1.22 o
   1   9   6       14.24       14.99      1.68 o
   2   9   6       30.41       34.48      2.52 o
   3   9   6       10.22        9.86      1.58 o
   4   9   6        0.05       -1.59      1.59 o
   5   9   6       20.23       21.87      6.67 o
   6   9   6       18.93       27.95      4.85 o
 -10  10   6        6.62        1.84      3.68 o
  -9  10   6        8.46        5.52      3.68 o
  -8  10   6        1.47        3.22      3.22 o
  -7  10   6       14.41       12.09      5.24 o
  -6  10   6        1.64        2.81      1.51 o
  -5  10   6       49.01       45.88      2.62 o
  -4  10   6        6.17        6.27      1.51 o
  -3  10   6        5.62        3.51      1.73 o
  -2  10   6        3.42        4.02      2.90 o
  -1  10   6       90.64       85.13      3.17 o
   0  10   6      415.35      466.97     11.30 o
   1  10   6        7.29       10.31      1.70 o
   2  10   6        2.53        2.17      1.44 o
   3  10   6       44.15       46.06      3.51 o
   4  10   6        7.01        6.42      2.55 o
   5  10   6        0.11        1.13      2.88 o
  -9  11   6       11.47        3.68      3.68 o
  -8  11   6       10.56        9.76      3.06 o
  -7  11   6        1.18        1.50      3.22 o
  -6  11   6       12.56       13.26      2.36 o
  -5  11   6        1.87        2.59      1.78 o
  -4  11   6        6.61        7.18      1.46 o
  -3  11   6       10.53       12.14      2.27 o
  -2  11   6        1.51        1.06      1.41 o
  -1  11   6       20.72       21.50      2.32 o
   0  11   6      365.43      391.11     10.80 o
   1  11   6        7.37       10.74      2.66 o
   2  11   6       16.03       25.30      3.58 o
   3  11   6        1.33       -1.35      1.99 o
   4  11   6        1.44       -0.82      2.88 o
  -9  12   6        1.80        0.00      3.68 o
  -8  12   6        0.09        2.76      3.68 o
  -7  12   6        1.17        1.43      2.88 o
  -6  12   6        0.60       -1.63      1.80 o
  -5  12   6       10.97        8.99      2.44 o
  -4  12   6       53.97       57.78      5.09 o
  -3  12   6        7.84        9.10      2.88 o
  -2  12   6       40.51       42.68      3.51 o
  -1  12   6        2.23       -0.92      2.13 o
   0  12   6       25.82       29.86      4.19 o
   1  12   6        4.12        2.30      4.14 o
   2  12   6       10.40       15.70      3.91 o
   3  12   6        0.13       -4.60      4.60 o
  -8  13   6        1.21       -0.92      3.68 o
  -7  13   6        0.04        2.76      3.68 o
  -6  13   6       12.92       13.81      4.60 o
  -5  13   6        1.67        1.33      2.88 o
  -4  13   6        0.41        1.74      2.88 o
  -3  13   6        0.37        0.20      2.88 o
  -2  13   6       10.05        6.95      3.54 o
  -1  13   6       14.05       24.84      4.19 o
   0  13   6       29.00       29.88      5.06 o
   1  13   6        0.70       -2.76      4.60 o
   2  13   6        2.82       -2.76      4.60 o
  -6  14   6        6.33        7.36      4.60 o
  -5  14   6        0.09       -2.76      3.68 o
  -4  14   6        5.25        8.29      4.60 o
  -3  14   6        0.02        0.00      3.68 o
  -2  14   6        1.17        4.60      4.60 o
  -1  14   6        0.98       -2.76      4.60 o
   0  14   6        5.13        4.60      4.60 o
   1  14   6        1.28        5.52      5.52 o
  -5  15   6        2.63       -0.92      3.68 o
  -4  15   6        3.03        0.00      3.68 o
  -3  15   6        0.73        5.52      4.60 o
  -2  15   6        0.00        0.92      4.60 o
  -1 -15   7       15.07       16.32      5.52 o
   0 -15   7        2.01       -2.10      2.21 o
   1 -15   7        0.00        3.48      2.27 o
   2 -15   7        0.33       -0.92      2.37 o
   3 -15   7        0.62       -0.92      4.60 o
   4 -15   7        0.33        2.76      4.60 o
   5 -15   7        3.33        4.60      5.52 o
  -3 -14   7       14.11       14.87      3.54 o
  -2 -14   7        0.00       -1.61      2.76 o
  -1 -14   7        3.23        2.09      2.11 o
   0 -14   7       19.85       22.47      3.78 o
   1 -14   7        4.43        4.80      3.21 o
   2 -14   7        2.10        5.52      4.60 o
   3 -14   7        0.23       -1.84      3.68 o
   4 -14   7        0.35        0.00      3.68 o
   5 -14   7        1.26       -3.68      3.68 o
   6 -14   7        0.02        0.92      4.60 o
  -4 -13   7        0.34        2.05      2.88 o
  -3 -13   7        0.00       -2.10      2.21 o
  -2 -13   7       39.44       51.70      3.79 o
  -1 -13   7       52.93       64.55      6.10 o
   0 -13   7       10.43       14.19      3.17 o
   1 -13   7       53.66       45.12      3.51 o
   2 -13   7       23.44       25.81      3.91 o
   3 -13   7        1.62        2.76      3.68 o
   4 -13   7        1.55        0.92      3.68 o
   5 -13   7        2.26       -3.68      3.68 o
   6 -13   7        7.53       16.57      5.52 o
   7 -13   7        2.78        1.84      4.60 o
  -5 -12   7        2.46        1.84      3.68 o
  -4 -12   7        9.84       13.26      2.88 o
  -3 -12   7        1.16        0.92      1.95 o
  -2 -12   7        6.00        2.95      1.89 o
  -1 -12   7        2.98        4.02      1.73 o
   0 -12   7       82.34       84.26      4.13 o
   1 -12   7       85.14       91.96      4.22 o
   2 -12   7        1.24        0.31      1.59 o
   3 -12   7        2.72        4.60      3.68 o
   4 -12   7        0.64        8.29      4.60 o
   5 -12   7        0.01       -2.76      2.76 o
   6 -12   7       14.88       23.93      5.52 o
   7 -12   7        0.06       -3.68      3.68 o
   8 -12   7        2.37        9.21      5.52 o
  -6 -11   7        2.10        0.92      2.76 o
  -5 -11   7        9.95       13.81      3.68 o
  -4 -11   7        1.63        0.50      1.73 o
  -3 -11   7        3.06        2.85      1.73 o
  -2 -11   7       79.03       70.70      6.25 o
  -1 -11   7       22.48       19.07      2.39 o
   0 -11   7       84.22       92.09      3.78 o
   1 -11   7      147.79      150.68      5.05 o
   2 -11   7      147.17      151.29      5.26 o
   3 -11   7       52.34       53.37      5.65 o
   4 -11   7       46.05       41.20      4.14 o
   5 -11   7        2.48        1.23      1.84 o
   6 -11   7        8.77        9.72      2.21 o
   7 -11   7        5.24        1.84      3.68 o
   8 -11   7        0.13       -1.84      4.60 o
  -6 -10   7        0.27       -1.05      2.21 o
  -5 -10   7        4.33        3.82      1.99 o
  -4 -10   7        0.00       -0.61      1.21 o
  -3 -10   7      149.31      152.31      4.60 o
  -2 -10   7        6.56        7.28      1.73 o
  -1 -10   7       19.22       15.56      1.93 o
   0 -10   7       13.22       13.84      1.84 o
   1 -10   7      557.47      571.43     12.76 o
   2 -10   7       86.75       81.70      3.87 o
   3 -10   7       87.00       74.45      4.42 o
   4 -10   7        5.41        8.17      2.37 o
   5 -10   7       10.18        8.03      2.76 o
   6 -10   7        2.76        2.76      1.65 o
   7 -10   7       31.05       33.14      6.44 o
   8 -10   7       30.05       25.78      6.44 o
   9 -10   7        0.05       -3.68      4.60 o
  -7  -9   7        1.47        0.23      2.76 o
  -6  -9   7        1.09        3.08      1.99 o
  -5  -9   7        6.55        4.33      1.89 o
  -4  -9   7       28.23       25.99      1.91 o
  -3  -9   7        8.97        4.94      1.72 o
  -2  -9   7     1327.06     1320.96     17.93 o
  -1  -9   7      222.59      218.88      5.51 o
   0  -9   7      630.16      593.74     10.90 o
   1  -9   7        1.99        2.45      1.59 o
   2  -9   7      433.76      438.05     19.33 o
   3  -9   7      255.84      250.55      6.87 o
   4  -9   7       92.76       96.00      4.60 o
   5  -9   7        0.40       -0.92      1.53 o
   6  -9   7       37.78       38.66      6.44 o
   7  -9   7        0.10        2.76      3.68 o
   8  -9   7        0.68       -0.92      3.68 o
   9  -9   7        1.08        5.52      4.60 o
  -8  -8   7        0.28        0.00      3.06 o
  -7  -8   7        3.93        3.22      2.37 o
  -6  -8   7        5.15        4.60      2.17 o
  -5  -8   7       77.92       70.71      3.77 o
  -4  -8   7        0.04        0.44      1.15 o
  -3  -8   7      137.16      142.59      3.95 o
  -2  -8   7      543.42      568.65      9.47 o
  -1  -8   7      536.85      499.09      7.63 o
   0  -8   7      436.52      449.42      6.60 o
   1  -8   7      196.85      205.41      5.65 o
   2  -8   7      442.18      462.96     13.00 o
   3  -8   7        0.88        0.00      1.18 o
   4  -8   7       54.24       52.09      4.03 o
   5  -8   7       12.03       12.24      1.84 o
   6  -8   7        3.51        0.92      3.68 o
   7  -8   7        4.21        0.92      3.68 o
   8  -8   7        0.04       -0.92      3.68 o
   9  -8   7        0.89       -0.46      2.60 o
  -8  -7   7       12.25       14.42      3.75 o
  -7  -7   7       15.80       16.31      3.63 o
  -6  -7   7       38.06       45.41      3.24 o
  -5  -7   7       11.02       10.04      1.48 o
  -4  -7   7        2.94        4.65      1.29 o
  -3  -7   7      334.51      312.63      6.39 o
  -2  -7   7        2.70        2.59      0.83 o
  -1  -7   7       13.08       16.40      1.13 o
   0  -7   7        2.14        1.23      0.52 o
   1  -7   7        8.40        7.30      0.99 o
   2  -7   7       32.20       36.88      1.58 o
   3  -7   7      185.58      162.96      5.05 o
   4  -7   7        0.18        0.74      0.83 o
   5  -7   7       23.81       17.49      3.68 o
   6  -7   7       36.82       30.38      4.60 o
   7  -7   7       80.49       64.44      7.36 o
   8  -7   7        0.90       -1.84      3.68 o
   9  -7   7        8.06       10.59      3.25 o
  -9  -6   7        0.27        3.68      3.06 o
  -8  -6   7       13.17       16.39      3.54 o
  -7  -6   7       11.81       10.48      2.18 o
  -6  -6   7      139.62      150.18      4.57 o
  -5  -6   7      105.53      102.49      5.74 o
  -4  -6   7      142.25      139.45      3.50 o
  -3  -6   7      521.78      522.97      7.82 o
  -2  -6   7      103.56       95.08      2.31 o
  -1  -6   7      199.70      213.32      3.76 o
   0  -6   7      243.54      247.20      3.96 o
   1  -6   7      171.18      213.59      4.88 o
   2  -6   7      268.34      309.92      6.02 o
   3  -6   7       11.77       12.79      0.88 o
   4  -6   7       21.92       22.64      1.73 o
   5  -6   7       31.08       30.04      3.22 o
   6  -6   7        0.38       -1.66      3.22 o
   7  -6   7       64.33       60.88      4.60 o
   8  -6   7        9.03       10.59      3.25 o
   9  -6   7        0.00       -2.60      2.60 o
  -9  -5   7        4.89       -0.31      2.88 o
  -8  -5   7       16.97       19.67      3.83 o
  -7  -5   7       12.36        6.97      1.99 o
  -6  -5   7      426.46      400.63      8.55 o
  -5  -5   7      106.40      104.92      3.08 o
  -4  -5   7       32.33       37.47      1.45 o
  -3  -5   7       64.28       64.19      1.84 o
  -2  -5   7       72.76       72.20      1.93 o
  -1  -5   7      232.34      257.93      4.68 o
   0  -5   7      148.25      168.97      2.72 o
   1  -5   7      181.89      207.10      3.78 o
   2  -5   7        0.71        1.72      0.75 o
   3  -5   7       27.75       24.48      0.90 o
   4  -5   7       87.73       95.58      3.34 o
   5  -5   7       80.79       81.87      7.36 o
   6  -5   7      150.96      151.73      7.82 o
   7  -5   7       23.86       21.97      2.44 o
   8  -5   7        0.03       -0.84      1.73 o
   9  -5   7        2.47        4.87      2.27 o
  -9  -4   7        0.00       -2.37      2.37 o
  -8  -4   7       18.34       23.05      4.77 o
  -7  -4   7       41.53       47.96      2.76 o
  -6  -4   7        5.18        5.74      1.35 o
  -5  -4   7      157.72      148.48      4.04 o
  -4  -4   7      107.21      107.68      2.36 o
  -3  -4   7      720.74      683.54      9.49 o
  -2  -4   7     1353.99     1403.21     18.09 o
  -1  -4   7       67.71       68.04      1.79 o
   0  -4   7     1527.52     1656.04     18.11 o
   1  -4   7       76.89      100.12      2.07 o
   2  -4   7      132.76      129.41      2.00 o
   3  -4   7      402.25      439.75      7.07 o
   4  -4   7        9.01        6.37      0.99 o
   5  -4   7      284.65      296.50      7.00 o
   6  -4   7        0.36       -1.34      1.34 o
   7  -4   7       48.09       46.25      3.10 o
   8  -4   7        6.90        7.56      2.27 o
   9  -4   7        3.01        0.20      1.99 o
  10  -4   7        2.92        5.52      4.60 o
 -10  -3   7       12.50       16.29      3.90 o
  -9  -3   7        0.09       -1.89      1.89 o
  -8  -3   7        8.98        9.70      1.79 o
  -7  -3   7      181.88      198.04      7.04 o
  -6  -3   7      187.59      190.14      5.08 o
  -5  -3   7       20.51       18.78      1.62 o
  -4  -3   7       47.63       55.29      1.69 o
  -3  -3   7      229.86      252.43      3.64 o
  -2  -3   7      198.67      219.64      3.35 o
  -1  -3   7      457.13      443.23      7.05 o
   0  -3   7     4468.99     4709.87     44.72 o
   1  -3   7      262.20      282.91      3.55 o
   2  -3   7      616.60      621.78      8.53 o
   3  -3   7        0.00        0.72      0.48 o
   4  -3   7      105.71      113.04      3.04 o
   5  -3   7      279.13      280.94      5.87 o
   6  -3   7      411.96      400.07      8.73 o
   7  -3   7        4.79        5.34      1.89 o
   8  -3   7        0.10       -1.89      1.89 o
   9  -3   7        5.85        0.92      2.60 o
 -10  -2   7       10.53       18.44      3.75 o
  -9  -2   7        0.29       -0.33      1.99 o
  -8  -2   7        8.66       10.63      1.79 o
  -7  -2   7       63.80       59.44      3.19 o
  -6  -2   7       79.02       91.16      6.25 o
  -5  -2   7        6.05        4.92      1.35 o
  -4  -2   7       92.76      103.20      2.31 o
  -3  -2   7       35.71       33.86      1.01 o
  -2  -2   7      704.97      750.04      8.75 o
  -1  -2   7     2868.75     2903.19     30.92 o
   0  -2   7     1162.02     1199.75     10.79 o
   1  -2   7      444.42      442.13      6.21 o
   2  -2   7      129.42      137.73      2.81 o
   3  -2   7        3.25        8.30      0.49 o
   4  -2   7       96.80      103.91      2.81 o
   5  -2   7      338.56      333.22      6.71 o
   6  -2   7     1049.33     1027.45     18.06 o
   7  -2   7        1.31        0.92      1.38 o
   8  -2   7        0.50        1.20      1.80 o
   9  -2   7        4.78        2.76      2.60 o
 -10  -1   7       10.93       15.72      3.90 o
  -9  -1   7       11.89       10.56      2.25 o
  -8  -1   7       11.38       14.80      3.32 o
  -7  -1   7        3.39        2.23      1.12 o
  -6  -1   7      164.59      156.73      4.28 o
  -5  -1   7        5.42        4.21      0.87 o
  -4  -1   7        2.26        1.38      0.78 o
  -3  -1   7      122.29      146.14      2.44 o
  -2  -1   7       38.26       40.51      0.92 o
  -1  -1   7      637.67      631.85      6.00 o
   0  -1   7      253.23      226.18      2.18 o
   1  -1   7     1144.34     1199.70     12.49 o
   2  -1   7      152.66      219.05      3.32 o
   3  -1   7       45.01       46.28      1.35 o
   4  -1   7       32.90       33.03      1.64 o
   5  -1   7      153.64      141.30      3.82 o
   6  -1   7       85.10       93.20      3.78 o
   7  -1   7        0.26       -0.75      1.73 o
   8  -1   7        3.07        2.83      2.37 o
   9  -1   7       11.72       12.22      3.54 o
 -10   0   7        2.51        6.61      3.20 o
  -9   0   7        0.23       -1.26      1.26 o
  -8   0   7       11.91       12.49      1.43 o
  -7   0   7       35.62       29.55      1.87 o
  -6   0   7       63.25       66.90      2.31 o
  -5   0   7       74.10       69.05      2.06 o
  -4   0   7        0.66        0.31      0.48 o
  -3   0   7        7.66        4.56      0.48 o
  -2   0   7      571.65      542.86      5.71 o
  -1   0   7       69.63       61.71      1.04 o
   0   0   7     1363.19     1339.41     11.50 o
   1   0   7       47.59       49.80      0.86 o
   2   0   7      183.56      183.34      2.38 o
   3   0   7       54.15       70.75      1.62 o
   4   0   7       59.66       62.39      1.54 o
   5   0   7       30.83       31.03      1.42 o
   6   0   7        2.97        2.59      1.73 o
   7   0   7        0.86        0.92      1.80 o
   8   0   7        0.18       -1.73      1.73 o
   9   0   7        2.38        6.90      3.25 o
 -11   1   7        0.11       -1.10      3.06 o
 -10   1   7        7.77        6.34      2.55 o
  -9   1   7        8.10        8.98      2.36 o
  -8   1   7        0.31        0.00      0.93 o
  -7   1   7       15.79       14.05      1.36 o
  -6   1   7       43.93       44.42      3.47 o
  -5   1   7      107.06      114.51      3.03 o
  -4   1   7        9.30        4.82      0.63 o
  -3   1   7       78.35       78.53      2.79 o
  -2   1   7      151.08      130.58      1.90 o
  -1   1   7      419.93      446.66      4.61 o
   0   1   7       26.23       22.89      0.83 o
   1   1   7     1031.21     1077.99     10.93 o
   2   1   7     1158.42     1221.54     16.15 o
   3   1   7       27.62       34.69      1.44 o
   4   1   7        0.12       -0.81      0.84 o
   5   1   7      107.81      109.67      3.05 o
   6   1   7        0.98       -0.12      0.73 o
   7   1   7       54.54       60.81      2.72 o
   8   1   7        1.41        0.26      2.27 o
   9   1   7       13.10       10.54      3.54 o
 -11   2   7        2.64        5.44      3.68 o
 -10   2   7        6.72        7.44      2.55 o
  -9   2   7        0.23        1.56      1.89 o
  -8   2   7       27.78       24.91      2.50 o
  -7   2   7      177.71      164.58      5.87 o
  -6   2   7       15.39       17.31      1.27 o
  -5   2   7      131.94      124.57      2.93 o
  -4   2   7        3.75        3.20      1.16 o
  -3   2   7      407.45      444.84      5.82 o
  -2   2   7       98.15       89.13      1.54 o
  -1   2   7      563.54      492.44      5.49 o
   0   2   7        0.70        0.71      0.38 o
   1   2   7      699.72      681.81      8.12 o
   2   2   7      387.94      409.51      6.31 o
   3   2   7       99.43       99.95      2.80 o
   4   2   7      183.50      161.64      3.83 o
   5   2   7       84.72       91.40      3.34 o
   6   2   7        0.25       -0.75      0.75 o
   7   2   7       39.99       43.06      3.25 o
   8   2   7       15.64       19.55      3.54 o
   9   2   7        2.22        0.00      2.88 o
 -11   3   7        6.63        4.60      5.06 o
 -10   3   7        1.58        1.38      2.27 o
  -9   3   7       15.22       19.04      2.57 o
  -8   3   7       11.54       11.05      2.03 o
  -7   3   7       85.89       90.29      3.74 o
  -6   3   7        0.05       -0.92      1.01 o
  -5   3   7       53.74       43.00      1.35 o
  -4   3   7       44.45       49.11      1.69 o
  -3   3   7      487.49      524.16      6.35 o
  -2   3   7      560.80      652.74      7.30 o
  -1   3   7        0.78        1.76      0.44 o
   0   3   7      177.58      182.34      2.73 o
   1   3   7      251.23      284.37      4.63 o
   2   3   7      175.96      213.85      3.93 o
   3   3   7       95.01       94.62      2.89 o
   4   3   7        0.62       -0.31      1.04 o
   5   3   7        3.76        6.87      1.70 o
   6   3   7        4.32        3.87      1.21 o
   7   3   7        3.86        5.70      3.95 o
   8   3   7        1.31        3.17      2.88 o
 -11   4   7        3.54        6.61      3.54 o
 -10   4   7       13.86       17.80      2.70 o
  -9   4   7       16.97       13.24      2.23 o
  -8   4   7       31.36       37.64      2.79 o
  -7   4   7        0.03       -0.72      1.21 o
  -6   4   7        2.03        3.93      1.06 o
  -5   4   7        1.34        1.54      0.96 o
  -4   4   7     1444.94     1452.91     18.93 o
  -3   4   7     2592.91     2605.68     30.06 o
  -2   4   7      266.55      254.97      3.56 o
  -1   4   7       90.75       96.50      2.87 o
   0   4   7      122.20      134.16      2.50 o
   1   4   7       42.16       47.66      2.03 o
   2   4   7      232.51      248.30      4.23 o
   3   4   7       13.72        9.54      1.15 o
   4   4   7      347.03      361.27      6.90 o
   5   4   7      104.99      117.42      3.46 o
   6   4   7        6.62        3.12      1.68 o
   7   4   7        0.30        1.53      2.13 o
   8   4   7        3.29        4.60      4.60 o
 -11   5   7       23.51       26.18      4.60 o
 -10   5   7        6.61        6.17      2.17 o
  -9   5   7       28.85       27.78      2.79 o
  -8   5   7        8.73        8.80      2.03 o
  -7   5   7        6.91        6.66      1.20 o
  -6   5   7       21.05       19.48      1.47 o
  -5   5   7      580.29      593.48     11.54 o
  -4   5   7       86.77       81.02      2.26 o
  -3   5   7       13.71       15.82      1.03 o
  -2   5   7        7.73        5.62      0.70 o
  -1   5   7      657.47      619.31      7.49 o
   0   5   7      391.33      369.56      5.77 o
   1   5   7      250.80      270.91      4.75 o
   2   5   7      102.79       95.82      2.78 o
   3   5   7       76.43       77.85      2.78 o
   4   5   7      372.33      358.73      6.90 o
   5   5   7      167.73      148.25      4.24 o
   6   5   7       48.14       51.89      3.17 o
   7   5   7        0.22       -2.60      2.60 o
   8   5   7        0.62       -2.58      3.68 o
 -11   6   7       10.01        9.13      3.75 o
 -10   6   7        7.32        5.89      3.06 o
  -9   6   7        0.75        1.20      1.68 o
  -8   6   7        7.91        6.11      2.11 o
  -7   6   7        1.51        1.07      1.16 o
  -6   6   7       15.83       15.91      2.79 o
  -5   6   7       80.69       79.36      2.22 o
  -4   6   7        4.54        5.73      0.77 o
  -3   6   7       10.66        8.89      0.85 o
  -2   6   7       28.70       32.24      1.17 o
  -1   6   7      130.17      125.81      2.54 o
   0   6   7       67.35       61.97      2.37 o
   1   6   7      293.28      294.86      5.19 o
   2   6   7      286.53      271.90      5.59 o
   3   6   7      164.29      149.90      4.09 o
   4   6   7      170.28      155.23      4.09 o
   5   6   7        8.21       10.85      1.93 o
   6   6   7       15.12       19.54      2.62 o
   7   6   7        1.77       -0.10      2.88 o
 -10   7   7        2.03        4.60      3.68 o
  -9   7   7        4.51        2.79      1.83 o
  -8   7   7        1.28        2.45      2.75 o
  -7   7   7       23.54       24.70      1.97 o
  -6   7   7       42.29       42.26      1.99 o
  -5   7   7      182.74      192.03      3.79 o
  -4   7   7       62.58       60.67      2.02 o
  -3   7   7        7.84       10.10      1.09 o
  -2   7   7       54.22       48.55      1.41 o
  -1   7   7        0.17        0.48      0.64 o
   0   7   7        4.88        5.46      0.97 o
   1   7   7      253.02      243.92      5.26 o
   2   7   7       53.77       54.52      2.43 o
   3   7   7        0.63        0.32      1.04 o
   4   7   7        8.15        5.13      1.48 o
   5   7   7       35.01       35.74      4.38 o
   6   7   7        5.13        1.50      3.55 o
   7   7   7       23.81       28.72      5.52 o
 -10   8   7        0.02        1.84      3.68 o
  -9   8   7        1.19       -0.46      2.37 o
  -8   8   7        0.95        1.06      1.41 o
  -7   8   7        1.20        1.07      1.86 o
  -6   8   7       41.44       40.58      2.22 o
  -5   8   7        6.56        6.93      1.10 o
  -4   8   7        4.67        2.64      0.89 o
  -3   8   7      100.48       97.27      3.24 o
  -2   8   7      353.74      359.03      5.38 o
  -1   8   7       18.57       24.31      1.54 o
   0   8   7      123.43      129.22      3.68 o
   1   8   7       53.62       56.36      2.49 o
   2   8   7        2.68        4.55      1.44 o
   3   8   7        0.27        0.28      1.35 o
   4   8   7        4.26        4.14      2.13 o
   5   8   7       15.24       16.50      2.80 o
   6   8   7       13.33        7.20      3.51 o
 -10   9   7        2.31        0.92      3.68 o
  -9   9   7        0.16       -1.27      2.37 o
  -8   9   7        1.27        0.27      1.45 o
  -7   9   7        6.63        4.97      1.89 o
  -6   9   7        4.96        2.21      1.46 o
  -5   9   7       38.82       41.19      2.28 o
  -4   9   7        2.16        4.88      1.26 o
  -3   9   7       73.26       77.18      3.60 o
  -2   9   7        0.33       -0.46      1.01 o
  -1   9   7       73.80       79.62      2.91 o
   0   9   7      650.93      676.03     12.58 o
   1   9   7        2.40       -1.24      1.24 o
   2   9   7        2.94        3.09      1.44 o
   3   9   7        4.47        2.70      1.53 o
   4   9   7        4.54        5.52      3.04 o
   5   9   7        2.40        2.26      2.55 o
  -9  10   7       13.60       20.25      5.52 o
  -8  10   7        0.76        1.61      2.37 o
  -7  10   7        1.74       -1.96      2.37 o
  -6  10   7       13.59       11.64      1.75 o
  -5  10   7        1.94        1.68      1.26 o
  -4  10   7       18.40       20.12      1.98 o
  -3  10   7       10.11        6.66      1.56 o
  -2  10   7        0.46       -1.03      1.26 o
  -1  10   7       16.90       15.97      4.27 o
   0  10   7       14.21       19.16      2.39 o
   1  10   7        3.24        3.91      1.84 o
   2  10   7        1.02        1.30      1.51 o
   3  10   7        2.72        1.12      1.99 o
   4  10   7       10.90       12.98      2.91 o
   5  10   7        8.83       12.18      4.19 o
  -9  11   7        7.92        3.68      3.68 o
  -8  11   7        2.56        1.84      2.76 o
  -7  11   7        0.14       -0.12      2.37 o
  -6  11   7        2.37        3.75      1.80 o
  -5  11   7        8.36       12.37      2.92 o
  -4  11   7       64.40       65.55      3.04 o
  -3  11   7        0.13       -1.41      1.41 o
  -2  11   7       15.10       16.87      2.23 o
  -1  11   7       62.67       72.67      3.74 o
   0  11   7       22.95       26.50      4.39 o
   1  11   7       88.07       94.38      6.51 o
   2  11   7        0.29       -1.66      2.13 o
   3  11   7       11.05       11.05      2.68 o
   4  11   7        1.21        3.50      3.22 o
  -8  12   7        0.06       -2.76      2.76 o
  -7  12   7        0.82        0.00      2.76 o
  -6  12   7        7.91        3.27      2.05 o
  -5  12   7        2.70        0.29      3.40 o
  -4  12   7        5.11        9.72      2.88 o
  -3  12   7        2.95        0.10      2.88 o
  -2  12   7        2.30        5.19      2.11 o
  -1  12   7        2.26        5.63      2.88 o
   0  12   7       45.83       63.85      5.50 o
   1  12   7       27.14       28.54      4.56 o
   2  12   7        1.97        0.92      4.60 o
   3  12   7       26.76       46.95      8.29 o
  -7  13   7        2.02        0.00      2.76 o
  -6  13   7       15.31       18.84      3.54 o
  -5  13   7        0.64        0.00      3.68 o
  -4  13   7       10.22       10.29      3.54 o
  -3  13   7       14.40       12.39      3.54 o
  -2  13   7        3.08        3.22      3.25 o
  -1  13   7        5.84        4.44      3.54 o
   0  13   7       31.05       33.14      6.44 o
   1  13   7        4.07        0.92      4.60 o
   2  13   7        4.42        8.29      5.52 o
  -6  14   7        0.84       -3.68      3.68 o
  -5  14   7        2.64        1.84      3.68 o
  -4  14   7        0.02       -1.84      3.68 o
  -3  14   7        0.12       -3.68      3.68 o
  -2  14   7        1.44       -0.92      4.60 o
  -1  14   7        0.57        0.00      4.60 o
   0  14   7        2.13        2.76      5.52 o
  -3  15   7        0.03       -1.84      4.60 o
  -1 -15   8        0.21       -1.38      2.60 o
   0 -15   8       28.94       35.90      4.56 o
   1 -15   8        0.56       -2.60      2.60 o
   2 -15   8       16.79       22.11      5.98 o
   3 -15   8        0.39       -4.60      4.60 o
   4 -15   8        0.99       -4.60      4.60 o
  -2 -14   8        2.18        0.69      2.37 o
  -1 -14   8        5.89        1.98      2.44 o
   0 -14   8       17.60       14.86      3.07 o
   1 -14   8        0.14        2.50      2.21 o
   2 -14   8        3.52        3.22      2.60 o
   3 -14   8        0.94       -2.76      3.68 o
   4 -14   8        4.44        4.60      4.60 o
   5 -14   8        1.14        7.36      4.60 o
   6 -14   8        3.85        7.36      5.52 o
  -4 -13   8        5.13        6.44      3.68 o
  -3 -13   8        0.58        0.53      2.76 o
  -2 -13   8        2.19        6.09      1.99 o
  -1 -13   8        5.67        4.01      2.53 o
   0 -13   8        4.15        4.66      1.75 o
   1 -13   8        8.76       10.20      2.44 o
   2 -13   8        1.66       -1.84      3.68 o
   3 -13   8        1.44        0.92      3.68 o
   4 -13   8        1.06        0.92      3.68 o
   5 -13   8        0.71        1.84      3.68 o
   6 -13   8        0.00        4.60      4.60 o
   7 -13   8        1.98        2.76      5.52 o
  -5 -12   8        0.69        1.84      3.68 o
  -4 -12   8       75.16      116.91      8.29 o
  -3 -12   8        6.89        2.39      1.89 o
  -2 -12   8        0.01        0.28      1.89 o
  -1 -12   8        1.35        1.09      1.73 o
   0 -12   8        5.40        1.91      1.56 o
   1 -12   8       19.41       21.85      2.15 o
   2 -12   8        0.85       -1.84      2.76 o
   3 -12   8        0.12       -2.76      2.76 o
   4 -12   8        3.80        1.84      2.76 o
   5 -12   8        0.01       -2.76      3.68 o
   6 -12   8        7.73        0.92      4.60 o
   7 -12   8        1.80       -0.92      3.68 o
  -6 -11   8        6.00       10.13      4.60 o
  -5 -11   8        8.25       10.13      3.68 o
  -4 -11   8        8.62        7.39      1.99 o
  -3 -11   8       16.96       15.79      2.44 o
  -2 -11   8       20.58       18.22      2.44 o
  -1 -11   8       46.46       43.76      2.62 o
   0 -11   8       41.82       43.55      4.12 o
   1 -11   8       83.21       75.30      3.32 o
   2 -11   8        0.34       -1.34      1.34 o
   3 -11   8       22.63       22.48      3.06 o
   4 -11   8        0.05        0.18      1.53 o
   5 -11   8        5.40        7.36      3.68 o
   6 -11   8       11.71       20.25      5.52 o
   7 -11   8       15.49       11.97      5.52 o
   8 -11   8       48.75       39.58      7.36 o
  -6 -10   8        4.97        2.99      2.37 o
  -5 -10   8        3.64        2.89      2.21 o
  -4 -10   8       65.42       63.27      3.09 o
  -3 -10   8       24.65       21.31      2.44 o
  -2 -10   8        0.36        2.26      1.73 o
  -1 -10   8       78.57       79.75      3.72 o
   0 -10   8       75.47       66.76      2.86 o
   1 -10   8       16.37       12.39      1.56 o
   2 -10   8       24.96       22.30      3.22 o
   3 -10   8       88.87       80.21      5.98 o
   4 -10   8       17.39       19.84      2.37 o
   5 -10   8        4.05        1.84      1.65 o
   6 -10   8        0.04        0.00      1.65 o
   7 -10   8       21.30       21.17      5.52 o
   8 -10   8        3.06        8.29      4.60 o
  -7  -9   8        3.55        0.92      2.88 o
  -6  -9   8       14.98       15.19      3.36 o
  -5  -9   8        2.19       -0.42      1.73 o
  -4  -9   8       23.46       24.06      2.01 o
  -3  -9   8        0.81        0.33      1.10 o
  -2  -9   8        3.60        2.10      1.26 o
  -1  -9   8      422.19      460.69      9.43 o
   0  -9   8        8.86       10.68      1.62 o
   1  -9   8       68.29       71.42      2.86 o
   2  -9   8      252.79      263.64      7.07 o
   3  -9   8      301.66      316.18     10.07 o
   4  -9   8        0.94       -0.74      1.53 o
   5  -9   8       17.86        3.68      3.68 o
   6  -9   8       11.90       12.89      4.60 o
   7  -9   8        0.13       -0.92      2.76 o
   8  -9   8        6.58       11.05      4.60 o
   9  -9   8        0.06        2.76      4.60 o
  -8  -8   8        0.01       -2.07      2.76 o
  -7  -8   8        0.65        2.42      2.37 o
  -6  -8   8        7.42        9.27      2.27 o
  -5  -8   8        9.45       10.71      1.75 o
  -4  -8   8       79.23       69.54      2.61 o
  -3  -8   8       94.26       88.40      3.03 o
  -2  -8   8      168.46      174.94      3.92 o
  -1  -8   8       76.40       77.53      2.33 o
   0  -8   8        7.27       10.86      1.24 o
   1  -8   8      632.29      585.80     10.68 o
   2  -8   8      123.82      118.33      3.99 o
   3  -8   8      338.44      330.00     10.08 o
   4  -8   8        5.96        5.44      1.53 o
   5  -8   8       17.76       15.19      1.84 o
   6  -8   8       15.55       20.25      4.60 o
   7  -8   8       99.20      110.47      9.21 o
   8  -8   8        0.00        6.44      3.68 o
   9  -8   8        9.72       12.12      5.52 o
  -8  -7   8       17.00       12.55      3.06 o
  -7  -7   8        1.44        1.56      1.89 o
  -6  -7   8        6.84        9.04      2.27 o
  -5  -7   8      281.13      291.57      6.99 o
  -4  -7   8        3.82        5.43      1.29 o
  -3  -7   8      119.61      118.17      3.26 o
  -2  -7   8       87.87       93.84      4.39 o
  -1  -7   8      187.60      202.00      3.81 o
   0  -7   8       25.74       27.40      1.58 o
   1  -7   8      269.13      259.28      4.74 o
   2  -7   8        0.04       -0.37      0.82 o
   3  -7   8       97.71       95.72      3.34 o
   4  -7   8      196.10      184.39      5.96 o
   5  -7   8        3.39        3.45      1.38 o
   6  -7   8        6.10        4.60      3.68 o
   7  -7   8        0.74        0.00      2.76 o
   8  -7   8        3.79        2.66      2.88 o
   9  -7   8        2.95        0.00      3.25 o
  -9  -6   8        5.49        8.12      3.20 o
  -8  -6   8        2.66        2.53      2.37 o
  -7  -6   8       59.67       71.34      5.10 o
  -6  -6   8       59.88       57.70      3.04 o
  -5  -6   8       13.90       12.68      1.75 o
  -4  -6   8      891.09      883.96     13.70 o
  -3  -6   8       85.42       91.68      2.40 o
  -2  -6   8       36.49       36.63      1.47 o
  -1  -6   8       13.13       11.18      0.91 o
   0  -6   8       92.21       96.85      2.00 o
   1  -6   8      102.59      108.21      2.61 o
   2  -6   8       22.44       23.24      1.61 o
   3  -6   8        0.67        1.38      0.65 o
   4  -6   8        7.64        7.84      0.79 o
   5  -6   8      132.92      124.71      7.36 o
   6  -6   8       28.27       29.36      2.88 o
   7  -6   8       39.42       39.58      5.52 o
   8  -6   8        8.69        9.82      2.88 o
   9  -6   8        0.00        1.74      2.88 o
  -9  -5   8        3.13        2.45      2.47 o
  -8  -5   8       26.83       34.72      3.19 o
  -7  -5   8      102.82       91.60      5.10 o
  -6  -5   8      228.97      243.05      6.15 o
  -5  -5   8      143.42      128.47      3.98 o
  -4  -5   8      365.91      358.05      6.44 o
  -3  -5   8       31.29       30.92      1.37 o
  -2  -5   8       34.19       28.36      1.22 o
  -1  -5   8       30.70       27.60      1.17 o
   0  -5   8      166.72      173.35      2.85 o
   1  -5   8      239.43      257.68      4.31 o
   2  -5   8       28.13       25.17      0.92 o
   3  -5   8       72.82       78.77      1.78 o
   4  -5   8       23.76       21.20      2.39 o
   5  -5   8      280.23      261.85      8.39 o
   6  -5   8       58.29       59.65      5.06 o
   7  -5   8        0.90        0.25      1.73 o
   8  -5   8        6.64        5.46      2.27 o
   9  -5   8        0.06       -0.20      2.88 o
  -9  -4   8        1.78       -0.35      2.37 o
  -8  -4   8        2.53        3.47      2.87 o
  -7  -4   8      172.82      174.70      5.08 o
  -6  -4   8       65.00       63.92      3.04 o
  -5  -4   8      392.22      356.70      7.54 o
  -4  -4   8        2.78        1.79      1.02 o
  -3  -4   8      131.66      135.80      2.48 o
  -2  -4   8      185.56      178.47      3.07 o
  -1  -4   8       74.29      100.19      2.15 o
   0  -4   8      866.09      945.57     11.40 o
   1  -4   8      158.65      146.38      2.70 o
   2  -4   8        9.19       12.22      0.93 o
   3  -4   8      134.96      140.31      3.21 o
   4  -4   8       11.39        8.29      1.95 o
   5  -4   8      100.67       96.94      4.85 o
   6  -4   8      171.72      162.01      6.08 o
   7  -4   8        8.43        8.23      2.40 o
   8  -4   8        2.97        3.59      1.97 o
   9  -4   8        3.84        7.08      2.44 o
 -10  -3   8        0.24       -2.15      2.47 o
  -9  -3   8        0.13       -1.99      1.99 o
  -8  -3   8        1.28        0.55      1.89 o
  -7  -3   8       25.79       28.60      2.23 o
  -6  -3   8       48.94       48.90      4.65 o
  -5  -3   8        1.06        1.18      1.02 o
  -4  -3   8       38.08       32.25      2.12 o
  -3  -3   8      394.88      406.47      5.51 o
  -2  -3   8      129.65      137.09      2.35 o
  -1  -3   8       77.29       86.66      1.66 o
   0  -3   8      285.83      300.38      3.41 o
   1  -3   8       23.94       29.20      1.08 o
   2  -3   8      490.51      502.91      6.51 o
   3  -3   8       39.94       31.41      1.55 o
   4  -3   8       20.71       22.62      1.62 o
   5  -3   8      452.41      444.91      9.19 o
   6  -3   8      181.06      177.15      6.10 o
   7  -3   8       10.05        7.36      2.13 o
   8  -3   8        0.79       -0.59      1.73 o
   9  -3   8        1.56       -2.60      2.60 o
 -10  -2   8       16.16       18.23      8.29 o
  -9  -2   8        7.38        6.52      2.55 o
  -8  -2   8       40.25       48.77      3.85 o
  -7  -2   8       23.11       21.83      1.83 o
  -6  -2   8      124.34      122.85      3.81 o
  -5  -2   8       16.17       16.21      1.92 o
  -4  -2   8      707.01      717.01     10.41 o
  -3  -2   8      497.36      526.19      7.41 o
  -2  -2   8      107.51      112.34      2.00 o
  -1  -2   8       68.24       80.84      1.47 o
   0  -2   8        7.07       10.97      0.51 o
   1  -2   8     1835.36     1967.20     22.80 o
   2  -2   8      665.08      737.24      9.03 o
   3  -2   8       48.07       54.27      1.51 o
   4  -2   8        9.33       10.37      0.72 o
   5  -2   8       44.40       36.79      2.50 o
   6  -2   8       18.54       17.43      2.15 o
   7  -2   8        6.46        5.05      1.75 o
   8  -2   8        0.00       -0.31      1.99 o
   9  -2   8        3.85        6.03      3.68 o
 -10  -1   8       13.24        9.51      3.22 o
  -9  -1   8        0.00        0.65      1.99 o
  -8  -1   8        4.04        3.84      1.35 o
  -7  -1   8        9.57       10.37      1.66 o
  -6  -1   8       24.50       24.53      1.75 o
  -5  -1   8       37.47       45.41      1.91 o
  -4  -1   8      342.89      365.95      5.85 o
  -3  -1   8      700.92      723.39      9.79 o
  -2  -1   8     1438.68     1490.42     14.61 o
  -1  -1   8       83.30       79.33      1.28 o
   0  -1   8      133.92      133.74      1.69 o
   1  -1   8       21.85       21.83      0.74 o
   2  -1   8      354.29      362.17      4.96 o
   3  -1   8        7.50       15.80      0.72 o
   4  -1   8      222.53      228.15      3.97 o
   5  -1   8       10.02       10.54      1.33 o
   6  -1   8       23.56       23.93      3.47 o
   7  -1   8        1.04        1.38      1.89 o
   8  -1   8        1.20        0.92      2.60 o
   9  -1   8        0.02       -3.68      3.68 o
 -10   0   8        2.70       -0.10      3.22 o
  -9   0   8        4.26        3.49      1.35 o
  -8   0   8        7.98        6.12      1.33 o
  -7   0   8        1.07        0.70      0.77 o
  -6   0   8        1.03        0.24      1.04 o
  -5   0   8      137.30      151.71      3.50 o
  -4   0   8      396.50      356.29      6.39 o
  -3   0   8      309.09      314.33      5.35 o
  -2   0   8      191.52      203.30      2.43 o
  -1   0   8      369.90      345.71      3.88 o
   0   0   8     2020.83     2112.44     19.52 o
   1   0   8      662.28      697.66      6.53 o
   2   0   8        7.50        9.91      0.53 o
   3   0   8      203.39      203.57      3.93 o
   4   0   8       11.01        8.65      1.04 o
   5   0   8       20.35       19.48      1.47 o
   6   0   8       99.11       83.10      3.18 o
   7   0   8       52.60       51.82      3.87 o
   8   0   8        5.99        7.26      5.06 o
   9   0   8       11.12        6.61      3.54 o
 -11   1   8        0.65        2.76      5.52 o
 -10   1   8        2.14        0.51      2.88 o
  -9   1   8        1.45       -0.11      1.46 o
  -8   1   8       17.53       20.76      2.55 o
  -7   1   8       70.19       70.65      2.78 o
  -6   1   8        0.29        0.98      0.83 o
  -5   1   8        0.01       -0.58      0.66 o
  -4   1   8      434.87      439.88      6.47 o
  -3   1   8        2.59        2.21      0.42 o
  -2   1   8       70.10       73.63      1.29 o
  -1   1   8      342.87      376.66      4.44 o
   0   1   8     1538.08     1662.74     18.10 o
   1   1   8      645.17      721.73      7.82 o
   2   1   8       12.35       11.57      1.17 o
   3   1   8        3.31        1.76      0.54 o
   4   1   8        1.31       -0.60      0.80 o
   5   1   8       61.94       60.87      2.23 o
   6   1   8       41.20       42.34      2.47 o
   7   1   8       27.30       25.47      2.09 o
   8   1   8        5.35        7.26      5.06 o
   9   1   8        3.39        3.13      3.06 o
 -11   2   8        6.79        4.94      5.52 o
 -10   2   8        2.83        1.84      3.06 o
  -9   2   8        6.95        6.23      2.10 o
  -8   2   8        0.06       -0.21      0.79 o
  -7   2   8       30.03       34.92      1.88 o
  -6   2   8       42.21       39.11      2.90 o
  -5   2   8       24.49       22.67      1.02 o
  -4   2   8       78.24       84.69      2.19 o
  -3   2   8      736.03      717.84      7.50 o
  -2   2   8       93.40      107.17      1.91 o
  -1   2   8       45.72       36.63      1.09 o
   0   2   8     1431.71     1569.87     17.21 o
   1   2   8      642.17      656.91      7.66 o
   2   2   8       27.11       27.96      1.85 o
   3   2   8        3.24        2.93      0.83 o
   4   2   8      215.98      197.34      4.36 o
   5   2   8       57.69       65.05      2.79 o
   6   2   8        2.28        2.36      1.32 o
   7   2   8       58.00       65.58      4.41 o
   8   2   8        0.00       -2.45      2.88 o
 -11   3   8        1.13        1.92      3.20 o
 -10   3   8        6.19        4.42      3.06 o
  -9   3   8       12.21       14.09      2.52 o
  -8   3   8        5.75        4.92      1.21 o
  -7   3   8       25.79       24.62      1.86 o
  -6   3   8       36.31       34.54      1.77 o
  -5   3   8      212.86      213.88      8.99 o
  -4   3   8      136.13      139.27      2.70 o
  -3   3   8        0.01       -0.23      0.41 o
  -2   3   8       74.48       76.80      1.69 o
  -1   3   8     1564.90     1643.50     16.91 o
   0   3   8       24.58       27.05      0.99 o
   1   3   8      132.99      121.00      2.61 o
   2   3   8      196.80      209.38      6.77 o
   3   3   8       70.56       70.72      2.78 o
   4   3   8      158.94      145.78      3.72 o
   5   3   8       27.41       25.13      2.27 o
   6   3   8        9.88        7.96      2.79 o
   7   3   8       48.61       64.01      5.21 o
   8   3   8        0.02        3.07      2.88 o
 -11   4   8       13.97       18.54      4.42 o
 -10   4   8        3.02        1.02      2.88 o
  -9   4   8        3.22        0.27      1.62 o
  -8   4   8       30.31       28.08      1.88 o
  -7   4   8        1.03        1.78      1.11 o
  -6   4   8      120.16      124.05      3.66 o
  -5   4   8       55.83       64.57      2.54 o
  -4   4   8      434.88      422.72      5.97 o
  -3   4   8      156.61      154.50      2.57 o
  -2   4   8      774.68      732.29      8.66 o
  -1   4   8     1154.41     1192.57     15.22 o
   0   4   8       53.45       57.29      1.36 o
   1   4   8       96.62       98.92      2.27 o
   2   4   8       29.05       23.50      1.53 o
   3   4   8      449.51      423.96      7.65 o
   4   4   8      504.32      481.32      8.55 o
   5   4   8       71.11       61.02      2.56 o
   6   4   8        2.41        2.03      1.89 o
   7   4   8        3.49        0.82      2.88 o
   8   4   8        0.74       -0.61      2.88 o
 -11   5   8        0.00        1.29      3.06 o
 -10   5   8        0.31       -1.27      2.37 o
  -9   5   8        0.98        1.03      1.83 o
  -8   5   8        3.80        1.76      1.21 o
  -7   5   8       24.59       31.27      2.38 o
  -6   5   8       44.19       37.04      2.02 o
  -5   5   8      238.65      223.85      4.11 o
  -4   5   8        2.21        1.99      0.77 o
  -3   5   8        4.58        4.96      0.80 o
  -2   5   8      221.20      212.04      3.04 o
  -1   5   8       55.58       53.55      1.56 o
   0   5   8       16.70       18.13      1.02 o
   1   5   8      461.57      468.52      7.38 o
   2   5   8        2.04        1.15      1.22 o
   3   5   8       45.41       44.80      2.14 o
   4   5   8       46.42       42.34      2.18 o
   5   5   8       49.26       45.83      2.97 o
   6   5   8        1.14        0.92      2.13 o
   7   5   8        0.33       -0.61      2.88 o
 -10   6   8        3.42        3.68      3.06 o
  -9   6   8       10.69        9.37      2.23 o
  -8   6   8        0.01       -0.86      1.32 o
  -7   6   8       14.61       14.71      1.47 o
  -6   6   8        3.33        2.47      1.33 o
  -5   6   8      383.02      368.07      5.97 o
  -4   6   8       12.59       15.23      1.11 o
  -3   6   8       73.83       74.40      1.98 o
  -2   6   8       14.61       16.07      1.26 o
  -1   6   8        3.90        5.47      0.84 o
   0   6   8       81.29       77.32      2.69 o
   1   6   8       42.19       43.68      1.95 o
   2   6   8      168.41      158.13      4.09 o
   3   6   8        2.97        3.34      1.29 o
   4   6   8        0.54       -1.56      1.56 o
   5   6   8        0.08       -0.85      1.68 o
   6   6   8        0.47        0.10      2.88 o
   7   6   8        0.01        1.47      3.06 o
 -10   7   8        4.98        3.68      3.68 o
  -9   7   8        0.03       -1.32      2.27 o
  -8   7   8        3.56        2.40      1.99 o
  -7   7   8        0.19        1.09      1.78 o
  -6   7   8       99.51       95.99      3.10 o
  -5   7   8       53.16       52.28      2.02 o
  -4   7   8       77.18       81.99      2.40 o
  -3   7   8       29.83       29.23      1.48 o
  -2   7   8       41.04       42.07      1.72 o
  -1   7   8      550.34      546.32      7.61 o
   0   7   8       37.95       41.29      1.90 o
   1   7   8        7.63        5.52      1.36 o
   2   7   8      341.83      340.03      6.91 o
   3   7   8      114.89      120.36      3.75 o
   4   7   8       16.76       15.32      2.30 o
   5   7   8        2.71        3.22      2.27 o
   6   7   8        5.43        0.10      2.88 o
 -10   8   8        2.38        1.84      3.68 o
  -9   8   8        0.42       -1.04      5.98 o
  -8   8   8       16.26       18.01      4.00 o
  -7   8   8       82.12       86.78      5.05 o
  -6   8   8       42.68       37.80      2.47 o
  -5   8   8       77.64       74.89      2.66 o
  -4   8   8        0.00       -0.55      0.98 o
  -3   8   8        1.02        2.43      1.10 o
  -2   8   8       12.71       11.58      1.37 o
  -1   8   8        9.09        9.64      1.53 o
   0   8   8      198.07      199.91      4.31 o
   1   8   8      231.32      246.91      5.59 o
   2   8   8       52.81       49.31      2.54 o
   3   8   8        2.04        1.79      1.36 o
   4   8   8        5.62        5.46      2.27 o
   5   8   8        0.83        0.46      2.27 o
   6   8   8        0.00        1.51      3.54 o
 -10   9   8        0.50        0.00      3.68 o
  -9   9   8        4.10        4.60      3.68 o
  -8   9   8        1.41        2.42      3.22 o
  -7   9   8       36.47       36.80      4.56 o
  -6   9   8       21.21       28.83      3.97 o
  -5   9   8       40.58       39.35      2.04 o
  -4   9   8        1.02        2.08      1.04 o
  -3   9   8        4.24        0.99      1.01 o
  -2   9   8       11.86       16.15      1.72 o
  -1   9   8        5.64        4.84      1.73 o
   0   9   8      210.26      221.15      5.98 o
   1   9   8      190.43      188.11      4.90 o
   2   9   8        1.70        3.14      1.44 o
   3   9   8        4.26        3.38      2.13 o
   4   9   8       63.11       64.59      4.41 o
   5   9   8        2.96        1.53      2.66 o
  -9  10   8       12.47       11.97      4.60 o
  -8  10   8        0.10       -0.23      2.37 o
  -7  10   8        0.12       -0.92      2.21 o
  -6  10   8        9.25        8.24      2.37 o
  -5  10   8        2.77        4.81      1.86 o
  -4  10   8        0.42       -1.12      1.12 o
  -3  10   8        6.64        5.33      1.56 o
  -2  10   8       26.80       28.39      2.92 o
  -1  10   8       58.61       63.99      3.03 o
   0  10   8        0.00       -0.42      1.68 o
   1  10   8       91.92       93.02      4.14 o
   2  10   8       24.00       26.75      2.62 o
   3  10   8        6.92        4.22      3.13 o
   4  10   8        4.34        5.31      2.80 o
  -9  11   8        0.37        0.92      2.76 o
  -8  11   8        0.40        1.84      3.68 o
  -7  11   8        2.08        0.35      2.37 o
  -6  11   8        0.21       -1.45      2.21 o
  -5  11   8       19.42       14.87      2.35 o
  -4  11   8        2.66        4.96      1.99 o
  -3  11   8        0.67       -0.66      1.56 o
  -2  11   8       12.59       14.51      2.23 o
  -1  11   8       20.40       19.31      2.98 o
   0  11   8       13.04       24.12      4.60 o
   1  11   8       15.59       13.97      2.80 o
   2  11   8        6.90        6.06      2.91 o
   3  11   8       11.45       16.11      3.91 o
  -8  12   8        0.79        5.52      3.68 o
  -7  12   8        0.13        1.84      2.76 o
  -6  12   8       11.43        7.26      3.22 o
  -5  12   8        9.83        7.02      2.36 o
  -4  12   8        8.15        9.67      3.25 o
  -3  12   8       25.07       23.38      5.52 o
  -2  12   8      222.92      280.60     11.01 o
  -1  12   8        2.22        2.66      2.88 o
   0  12   8        2.18        2.30      3.25 o
   1  12   8        4.27        7.28      3.54 o
   2  12   8        2.21        2.76      5.52 o
  -7  13   8        0.13        0.92      3.68 o
  -6  13   8        1.29        2.76      3.68 o
  -5  13   8        2.97       -0.92      3.68 o
  -4  13   8        1.51       -3.68      3.68 o
  -3  13   8       29.43       38.15      4.85 o
  -2  13   8       39.60       41.26      4.85 o
  -1  13   8       11.11       15.65      5.52 o
   0  13   8       44.52       55.23      8.29 o
   1  13   8        0.58        0.00      4.60 o
  -5  14   8        0.20       -1.84      3.68 o
  -4  14   8        1.99       -1.84      3.68 o
  -3  14   8        1.42        2.76      4.60 o
  -2  14   8        0.37       -2.76      4.60 o
  -1  14   8        7.21        9.21      5.52 o
   0 -15   9       10.91        4.23      4.14 o
   1 -15   9        5.63        5.63      2.88 o
   2 -15   9        3.34       -0.46      2.37 o
   3 -15   9        0.18       -2.60      2.60 o
  -2 -14   9        9.08       10.59      3.25 o
  -1 -14   9        1.07        0.99      2.59 o
   0 -14   9       26.44       26.78      4.19 o
   1 -14   9        0.01        0.00      2.21 o
   2 -14   9        0.03       -2.24      2.76 o
   3 -14   9        1.60        0.92      3.68 o
   4 -14   9       13.74       19.33      6.44 o
   5 -14   9        4.65        5.52      5.52 o
  -3 -13   9        6.80        3.38      2.88 o
  -2 -13   9        2.12        1.04      1.99 o
  -1 -13   9        0.72        2.30      1.89 o
   0 -13   9        2.51        2.21      1.89 o
   1 -13   9        0.40       -1.95      1.95 o
   2 -13   9        0.30       -2.21      2.21 o
   3 -13   9       12.96       14.73      5.52 o
   4 -13   9        1.88        3.68      4.60 o
   5 -13   9        2.60        2.76      3.68 o
   6 -13   9        4.68       10.13      5.52 o
  -5 -12   9       27.20       27.62      5.52 o
  -4 -12   9        0.21       -0.92      2.76 o
  -3 -12   9        3.08        2.64      2.85 o
  -2 -12   9        3.45        1.75      1.89 o
  -1 -12   9        4.30        4.91      2.13 o
   0 -12   9       32.68       34.55      2.50 o
   1 -12   9        9.19        8.29      2.60 o
   2 -12   9        0.72       -1.05      2.21 o
   3 -12   9        1.34        1.84      3.68 o
   4 -12   9        0.92        0.00      3.68 o
   5 -12   9        0.83       -2.76      2.76 o
   6 -12   9        6.94        7.36      4.60 o
   7 -12   9       11.20        9.21      5.52 o
  -5 -11   9        0.62        1.84      3.68 o
  -4 -11   9        8.40        9.92      2.88 o
  -3 -11   9       15.50       14.91      2.44 o
  -2 -11   9        5.62        3.43      1.80 o
  -1 -11   9       82.30       86.85      5.71 o
   0 -11   9        0.37       -1.38      1.38 o
   1 -11   9        9.46        8.29      1.99 o
   2 -11   9       11.94       11.18      4.14 o
   3 -11   9        1.43        0.00      2.76 o
   4 -11   9        2.26        3.68      3.68 o
   5 -11   9       35.19       32.22      6.44 o
   6 -11   9        0.03        1.84      3.68 o
   7 -11   9       19.38       22.09      6.44 o
   8 -11   9        8.86        0.00      4.60 o
  -6 -10   9       30.66       40.50      5.52 o
  -5 -10   9        1.91        0.53      2.21 o
  -4 -10   9        1.69        1.09      1.73 o
  -3 -10   9        0.34       -1.32      1.34 o
  -2 -10   9        7.45        8.11      1.73 o
  -1 -10   9       12.03        9.88      1.46 o
   0 -10   9       15.16       16.27      1.99 o
   1 -10   9       55.19       49.31      3.85 o
   2 -10   9       18.94       20.92      2.88 o
   3 -10   9        9.37       10.72      2.21 o
   4 -10   9       14.23       10.08      2.76 o
   5 -10   9        0.53        1.84      1.65 o
   6 -10   9        4.29        5.13      1.71 o
   7 -10   9        2.92        9.21      4.60 o
   8 -10   9       13.80       22.09      6.44 o
  -7  -9   9        3.36        6.03      2.88 o
  -6  -9   9        8.54        8.92      2.44 o
  -5  -9   9       34.31       37.18      3.56 o
  -4  -9   9       35.73       41.74      4.78 o
  -3  -9   9      106.19      116.51      3.52 o
  -2  -9   9       68.39       69.84      2.86 o
  -1  -9   9      347.30      320.85      7.04 o
   0  -9   9      317.11      280.41      6.30 o
   1  -9   9        0.04       -0.92      1.21 o
   2  -9   9      102.26       98.02      4.85 o
   3  -9   9       51.80       53.39      3.75 o
   4  -9   9       24.79       21.97      2.37 o
   5  -9   9        0.90        0.37      1.84 o
   6  -9   9       13.67       17.68      2.47 o
   7  -9   9       10.00        7.36      3.68 o
   8  -9   9        2.52       -3.68      3.68 o
  -8  -8   9        0.22        1.10      3.06 o
  -7  -8   9       18.80       24.49      7.36 o
  -6  -8   9       36.84       41.85      3.51 o
  -5  -8   9       41.16       45.18      2.86 o
  -4  -8   9       71.97       73.49      2.75 o
  -3  -8   9       32.93       27.75      1.86 o
  -2  -8   9        5.06        4.22      1.02 o
  -1  -8   9      695.06      647.29     10.26 o
   0  -8   9        0.27       -0.31      0.89 o
   1  -8   9        0.23        1.01      1.36 o
   2  -8   9       31.49       29.88      2.27 o
   3  -8   9        2.61        4.23      1.53 o
   4  -8   9        2.06       -1.30      1.30 o
   5  -8   9       72.72       61.19      7.36 o
   6  -8   9       93.62       92.98      8.29 o
   7  -8   9       24.49       16.57      5.52 o
   8  -8   9        2.02        5.52      4.60 o
   9  -8   9        7.03        5.52      3.91 o
  -8  -7   9       10.44       11.47      3.20 o
  -7  -7   9        7.27        8.19      3.01 o
  -6  -7   9       13.04       14.25      2.44 o
  -5  -7   9        4.83        7.10      1.56 o
  -4  -7   9      182.88      178.24      4.57 o
  -3  -7   9      366.88      380.14      6.90 o
  -2  -7   9        1.04        1.53      0.75 o
  -1  -7   9       55.04       54.75      1.71 o
   0  -7   9      225.75      221.09      4.44 o
   1  -7   9       96.53       90.21      3.13 o
   2  -7   9       81.11       88.16      2.86 o
   3  -7   9        4.20        4.05      1.53 o
   4  -7   9      366.02      374.65     17.03 o
   5  -7   9       12.19       13.86      2.76 o
   6  -7   9       25.66       22.09      4.60 o
   7  -7   9       25.98       26.70      5.52 o
   8  -7   9        0.02       -0.92      2.88 o
   9  -7   9        2.87        1.84      3.25 o
  -9  -6   9        1.52        4.79      3.06 o
  -8  -6   9        3.93        3.38      3.68 o
  -7  -6   9       88.62       83.07      7.00 o
  -6  -6   9       15.31       13.73      2.50 o
  -5  -6   9      197.66      203.42      5.37 o
  -4  -6   9      139.01      138.42      3.68 o
  -3  -6   9      207.00      206.23      4.43 o
  -2  -6   9      212.56      219.05      4.42 o
  -1  -6   9     1061.99     1038.45     18.41 o
   0  -6   9       18.84       17.49      1.13 o
   1  -6   9      101.67       85.42      2.37 o
   2  -6   9      317.00      354.83      5.56 o
   3  -6   9      439.23      418.85     11.28 o
   4  -6   9       66.67       73.42      2.77 o
   5  -6   9        1.60        0.42      1.18 o
   6  -6   9       20.50       23.31      3.06 o
   7  -6   9        0.04       -2.21      2.21 o
   8  -6   9       17.15       20.80      3.91 o
   9  -6   9        0.51        2.30      3.25 o
  -9  -5   9        2.16        5.34      3.06 o
  -8  -5   9        8.23        2.59      1.99 o
  -7  -5   9        2.71        0.43      1.99 o
  -6  -5   9       21.16       24.72      2.66 o
  -5  -5   9      258.19      262.45      6.30 o
  -4  -5   9        6.29        6.26      1.04 o
  -3  -5   9       43.69       36.91      1.45 o
  -2  -5   9      204.21      203.12      4.19 o
  -1  -5   9      174.98      172.00      2.95 o
   0  -5   9       38.05       33.59      1.21 o
   1  -5   9      216.23      226.92      4.24 o
   2  -5   9      226.13      222.73      4.14 o
   3  -5   9        0.92       -0.46      0.93 o
   4  -5   9       31.23       28.79      1.99 o
   5  -5   9      194.66      190.71     17.03 o
   6  -5   9       67.40       75.92      4.67 o
   7  -5   9        9.08        6.35      1.97 o
   8  -5   9        3.70        2.30      1.89 o
   9  -5   9       14.04       16.32      5.52 o
  -9  -4   9        0.00        1.15      2.37 o
  -8  -4   9       28.15       25.08      3.10 o
  -7  -4   9       30.84       30.87      2.37 o
  -6  -4   9      292.18      298.70      6.94 o
  -5  -4   9      115.28      124.42      3.98 o
  -4  -4   9        0.08       -0.23      0.57 o
  -3  -4   9      176.03      179.41      3.09 o
  -2  -4   9       73.52       86.12      2.33 o
  -1  -4   9       90.61       69.31      1.71 o
   0  -4   9      373.70      466.50      6.13 o
   1  -4   9        8.60        8.85      0.50 o
   2  -4   9       24.84       34.67      1.24 o
   3  -4   9        0.42       -0.58      0.58 o
   4  -4   9      165.90      165.76      4.45 o
   5  -4   9      164.89      162.24     10.47 o
   6  -4   9       10.50        7.46      1.89 o
   7  -4   9       42.10       54.43      3.51 o
   8  -4   9        0.99        1.29      1.89 o
   9  -4   9        2.08       -0.46      2.93 o
 -10  -3   9        0.17        4.23      3.06 o
  -9  -3   9        0.62        3.27      2.88 o
  -8  -3   9      118.58      120.51      5.38 o
  -7  -3   9       24.28       29.31      2.48 o
  -6  -3   9        7.30        8.64      2.02 o
  -5  -3   9        1.63        1.76      0.99 o
  -4  -3   9      116.73      122.05      3.51 o
  -3  -3   9       25.78       24.55      1.06 o
  -2  -3   9       23.85       24.01      0.99 o
  -1  -3   9      372.53      426.14      6.24 o
   0  -3   9       12.38       10.82      0.57 o
   1  -3   9      330.68      363.23      5.09 o
   2  -3   9      442.66      456.20      6.12 o
   3  -3   9      353.24      335.57      6.76 o
   4  -3   9      208.78      200.18      4.27 o
   5  -3   9       26.57       21.50      2.03 o
   6  -3   9        2.12        0.68      1.46 o
   7  -3   9       21.67       21.55      2.39 o
   8  -3   9       13.94       14.19      3.16 o
   9  -3   9        0.02       -1.96      5.98 o
 -10  -2   9        2.76        1.29      3.06 o
  -9  -2   9       44.54       43.65      4.25 o
  -8  -2   9       10.54        8.11      2.56 o
  -7  -2   9      240.15      266.44      6.48 o
  -6  -2   9        3.22        2.96      1.12 o
  -5  -2   9      225.57      218.29      5.37 o
  -4  -2   9      511.60      511.49      9.51 o
  -3  -2   9        0.62       -0.40      0.40 o
  -2  -2   9      973.25     1020.52     16.30 o
  -1  -2   9       76.35       78.82      1.55 o
   0  -2   9       25.22       17.94      0.80 o
   1  -2   9      131.60      132.39      2.39 o
   2  -2   9        0.00       -0.31      0.41 o
   3  -2   9       80.83       81.97      1.91 o
   4  -2   9       17.55       17.40      1.57 o
   5  -2   9       57.60       63.70      2.06 o
   6  -2   9       15.86       15.22      2.03 o
   7  -2   9        8.94       10.02      2.03 o
   8  -2   9        5.25        6.65      2.88 o
   9  -2   9        0.26       -2.88      2.88 o
 -10  -1   9        1.42        1.13      2.88 o
  -9  -1   9       17.68       23.30      2.91 o
  -8  -1   9       41.32       47.79      3.85 o
  -7  -1   9        9.09       10.89      1.86 o
  -6  -1   9       57.67       62.18      2.76 o
  -5  -1   9        0.43       -0.66      0.73 o
  -4  -1   9       75.88       80.47      2.39 o
  -3  -1   9        1.01        0.97      0.42 o
  -2  -1   9      819.36      840.37      8.61 o
  -1  -1   9        8.40       11.32      0.75 o
   0  -1   9     2105.68     2123.15     18.65 o
   1  -1   9        0.01        0.75      0.35 o
   2  -1   9       38.69       46.22      1.14 o
   3  -1   9      404.96      403.38      5.71 o
   4  -1   9      840.05      787.10     12.58 o
   5  -1   9        7.80        4.93      1.19 o
   6  -1   9       23.95       23.04      1.54 o
   7  -1   9        0.00       -0.09      1.89 o
   8  -1   9       14.82       16.45      3.54 o
   9  -1   9        2.65        2.76      3.06 o
 -10   0   9       15.89       14.58      3.75 o
  -9   0   9       48.20       51.07      4.66 o
  -8   0   9       29.36       34.26      2.37 o
  -7   0   9       31.74       26.57      2.26 o
  -6   0   9        3.10        4.10      1.07 o
  -5   0   9       34.40       34.76      1.57 o
  -4   0   9       36.05       36.00      1.50 o
  -3   0   9      279.26      298.48      4.38 o
  -2   0   9      101.08       91.74      1.57 o
  -1   0   9       27.82       25.67      0.93 o
   0   0   9      368.88      382.71      4.28 o
   1   0   9       50.24       77.44      1.33 o
   2   0   9        0.42        0.92      0.35 o
   3   0   9      251.35      242.16      3.99 o
   4   0   9     1066.55     1042.18     17.94 o
   5   0   9        0.01        0.68      0.81 o
   6   0   9       24.58       26.02      2.02 o
   7   0   9        0.50        1.21      1.32 o
   8   0   9        2.80        3.22      2.60 o
   9   0   9       20.40       26.44      4.56 o
 -10   1   9       11.43        9.02      3.06 o
  -9   1   9        0.25       -0.99      1.29 o
  -8   1   9       16.62       16.11      1.79 o
  -7   1   9       10.81       10.27      1.67 o
  -6   1   9        0.00       -0.77      0.77 o
  -5   1   9       29.68       28.26      1.41 o
  -4   1   9       89.49       89.69      1.95 o
  -3   1   9      149.94      159.80      2.48 o
  -2   1   9        0.86        0.46      0.45 o
  -1   1   9      435.97      432.23      5.09 o
   0   1   9       70.98       85.33      1.66 o
   1   1   9      237.24      263.38      3.57 o
   2   1   9       74.25       67.74      1.94 o
   3   1   9      297.79      277.43      5.27 o
   4   1   9        1.47        1.40      1.04 o
   5   1   9        5.34        4.33      1.26 o
   6   1   9       66.37       63.31      3.32 o
   7   1   9       18.63       22.10      2.02 o
   8   1   9       20.15       30.20      7.36 o
 -11   2   9        0.09       -5.52      5.52 o
 -10   2   9        3.11        2.58      3.06 o
  -9   2   9        6.25        2.57      1.93 o
  -8   2   9        1.44        3.04      1.19 o
  -7   2   9       57.75       55.47      3.20 o
  -6   2   9       28.72       23.42      1.64 o
  -5   2   9      291.78      288.84      4.91 o
  -4   2   9        2.99        1.99      0.96 o
  -3   2   9        2.32       -0.13      0.65 o
  -2   2   9      176.47      185.68      3.22 o
  -1   2   9       81.44       99.60      2.28 o
   0   2   9       37.41       42.90      1.19 o
   1   2   9      146.40      129.15      2.20 o
   2   2   9       16.70       14.16      1.10 o
   3   2   9       29.19       27.30      1.64 o
   4   2   9      118.54      100.40      3.12 o
   5   2   9        0.42       -0.98      1.32 o
   6   2   9        0.25       -0.81      1.33 o
   7   2   9        9.42        6.55      3.22 o
   8   2   9        1.31        3.58      3.22 o
 -11   3   9       15.06       13.60      6.90 o
 -10   3   9        0.27        0.41      2.88 o
  -9   3   9        4.55        0.57      1.24 o
  -8   3   9       18.41       16.73      1.74 o
  -7   3   9        1.13        2.33      1.33 o
  -6   3   9        0.01       -0.96      0.96 o
  -5   3   9       88.65       91.80      2.62 o
  -4   3   9       50.49       53.23      1.40 o
  -3   3   9      494.66      500.57      6.23 o
  -2   3   9      590.42      586.14      7.16 o
  -1   3   9       16.41       21.25      1.05 o
   0   3   9      309.45      349.33      4.71 o
   1   3   9      194.26      205.43      3.20 o
   2   3   9        0.83        0.99      1.02 o
   3   3   9      287.76      278.22      5.66 o
   4   3   9        0.01       -0.93      0.93 o
   5   3   9       30.72       37.54      2.52 o
   6   3   9        1.48        3.41      1.89 o
   7   3   9       13.27       18.84      3.54 o
   8   3   9        2.94        2.76      6.90 o
 -11   4   9        0.00        3.68      5.52 o
 -10   4   9       16.30       15.50      5.98 o
  -9   4   9        7.42        6.34      2.03 o
  -8   4   9        2.82        1.26      1.24 o
  -7   4   9       53.76       49.20      2.31 o
  -6   4   9        6.88        3.79      1.32 o
  -5   4   9      397.27      390.07      6.90 o
  -4   4   9        2.65        2.29      0.78 o
  -3   4   9       25.05       32.64      1.19 o
  -2   4   9      119.91      109.16      2.44 o
  -1   4   9      551.97      540.43      7.77 o
   0   4   9       61.72       71.22      1.83 o
   1   4   9      208.57      204.38      3.85 o
   2   4   9       11.78       11.20      1.44 o
   3   4   9        4.51        2.09      1.10 o
   4   4   9       31.20       31.31      2.49 o
   5   4   9        0.28       -0.17      1.32 o
   6   4   9        9.23        9.21      2.66 o
   7   4   9        1.56        2.97      2.88 o
 -10   5   9        3.82        7.55      3.68 o
  -9   5   9       10.19        9.06      2.23 o
  -8   5   9        2.51        1.38      1.43 o
  -7   5   9        6.32        4.23      1.46 o
  -6   5   9       14.95       15.64      1.83 o
  -5   5   9      506.73      467.61      8.02 o
  -4   5   9       15.66       17.57      1.25 o
  -3   5   9      187.13      186.06      3.29 o
  -2   5   9       73.32       77.72      1.73 o
  -1   5   9        6.27        5.46      0.96 o
   0   5   9       38.68       51.85      1.92 o
   1   5   9      121.33      120.93      3.33 o
   2   5   9      323.10      331.32      6.50 o
   3   5   9        0.07       -1.10      1.10 o
   4   5   9       18.04       16.37      1.70 o
   5   5   9        0.01       -0.83      2.58 o
   6   5   9        0.39       -2.21      2.21 o
   7   5   9        0.10       -4.60      4.60 o
 -10   6   9        1.70       -0.12      2.37 o
  -9   6   9        3.16        3.13      3.03 o
  -8   6   9        2.92        4.27      1.35 o
  -7   6   9        8.81        7.77      2.52 o
  -6   6   9      341.51      326.88      6.45 o
  -5   6   9      395.64      384.01      6.90 o
  -4   6   9       81.41       66.29      1.98 o
  -3   6   9       12.70       16.10      1.16 o
  -2   6   9        4.81        3.80      0.88 o
  -1   6   9      447.66      460.32      6.56 o
   0   6   9      765.07      756.57     11.14 o
   1   6   9        3.58        3.46      1.15 o
   2   6   9       58.96       63.00      2.69 o
   3   6   9      116.12      119.91      3.78 o
   4   6   9        0.41       -0.14      1.68 o
   5   6   9        3.59        4.19      2.88 o
   6   6   9        0.03        0.61      2.88 o
   7   6   9        5.16        7.06      3.75 o
 -10   7   9        0.00        1.84      3.06 o
  -9   7   9        9.18        8.21      2.55 o
  -8   7   9        1.25        2.26      1.47 o
  -7   7   9       69.27       66.81      4.78 o
  -6   7   9      182.64      184.23      5.22 o
  -5   7   9        0.28       -1.22      1.22 o
  -4   7   9       99.57      105.85      3.96 o
  -3   7   9      155.22      144.75      3.13 o
  -2   7   9      176.58      178.70      3.85 o
  -1   7   9      248.79      253.69      4.39 o
   0   7   9       28.94       27.79      1.72 o
   1   7   9        0.02       -1.10      1.10 o
   2   7   9      145.85      149.15      4.19 o
   3   7   9      163.74      156.52      4.44 o
   4   7   9       39.71       41.26      2.97 o
   5   7   9        0.72        0.20      2.88 o
   6   7   9        1.33        2.30      3.25 o
 -10   8   9        2.41        0.00      3.68 o
  -9   8   9        0.54       -1.84      2.76 o
  -8   8   9        0.58        1.49      2.44 o
  -7   8   9       19.90       16.03      2.52 o
  -6   8   9        5.07        6.81      2.26 o
  -5   8   9       22.08       19.93      1.64 o
  -4   8   9      195.70      200.06      4.74 o
  -3   8   9       70.07       66.26      2.46 o
  -2   8   9       83.52       84.73      3.44 o
  -1   8   9       88.29      102.63      3.64 o
   0   8   9      207.51      217.30      5.18 o
   1   8   9       97.25       98.49      3.77 o
   2   8   9       77.81       82.52      3.20 o
   3   8   9        0.01       -0.21      1.68 o
   4   8   9        8.80        9.42      2.44 o
   5   8   9        0.83        0.61      2.88 o
 -10   9   9        2.56        2.76      3.68 o
  -9   9   9        7.05        5.52      3.68 o
  -8   9   9        9.09        8.29      3.06 o
  -7   9   9       22.00       21.65      5.06 o
  -6   9   9        0.69       -0.08      1.73 o
  -5   9   9        1.13        3.15      1.39 o
  -4   9   9       46.86       49.27      2.33 o
  -3   9   9        2.45        3.12      1.13 o
  -2   9   9        3.47        0.96      1.06 o
  -1   9   9      119.13      119.12      3.78 o
   0   9   9       30.25       29.07      2.62 o
   1   9   9       39.06       36.92      2.43 o
   2   9   9        9.42        9.54      1.86 o
   3   9   9        7.78        8.09      2.55 o
   4   9   9        2.06       -1.91      2.44 o
   5   9   9        6.58       10.13      3.91 o
  -9  10   9        4.98        2.76      3.68 o
  -8  10   9       16.86       11.05      4.60 o
  -7  10   9        0.53       -0.23      2.76 o
  -6  10   9        6.04        4.49      2.37 o
  -5  10   9        8.93        7.78      1.99 o
  -4  10   9       19.35       24.06      1.99 o
  -3  10   9       25.84       29.33      2.07 o
  -2  10   9       55.96       62.54      2.85 o
  -1  10   9        0.31       -2.83      3.06 o
   0  10   9       15.30       15.29      2.79 o
   1  10   9        5.47        5.72      2.27 o
   2  10   9        2.14        2.01      2.11 o
   3  10   9       23.33       25.03      3.34 o
   4  10   9        8.44        9.46      3.54 o
  -9  11   9        4.22        1.84      3.68 o
  -8  11   9        1.34       -2.76      2.76 o
  -7  11   9        0.36        0.00      2.76 o
  -6  11   9        0.05        0.35      4.14 o
  -5  11   9       20.69       14.41      2.55 o
  -4  11   9        7.52        7.83      1.83 o
  -3  11   9        1.37       -0.01      1.62 o
  -2  11   9      187.34      192.56      5.96 o
  -1  11   9       78.77       90.29     10.13 o
   0  11   9        4.76        6.26      5.52 o
   1  11   9        0.11       -2.27      2.27 o
   2  11   9       11.83       20.48      3.34 o
   3  11   9        0.16       -0.37      3.06 o
  -8  12   9        0.04       -1.84      3.68 o
  -7  12   9        0.45       -1.84      2.76 o
  -6  12   9       15.55       12.89      3.68 o
  -5  12   9        0.22       -1.98      2.14 o
  -4  12   9        0.95        1.23      2.88 o
  -3  12   9        2.79        3.68      4.14 o
  -2  12   9        3.37        3.68      3.25 o
  -1  12   9        2.87        0.00      3.25 o
   0  12   9       14.29       24.89      4.56 o
   1  12   9       23.26       23.01      6.44 o
   2  12   9        7.77        1.84      5.52 o
  -7  13   9        2.32        0.00      3.68 o
  -6  13   9       23.75       30.38      5.52 o
  -5  13   9        3.81        2.76      3.68 o
  -4  13   9        0.88       -1.84      3.68 o
  -3  13   9       12.18       17.49      5.52 o
  -2  13   9        0.41       -2.76      3.68 o
  -1  13   9       45.48       54.31      7.36 o
   0  13   9        2.18       -1.84      4.60 o
   1  13   9        0.76       -4.60      4.60 o
  -5  14   9        2.06       -2.76      3.68 o
  -4  14   9        2.78        4.60      4.60 o
  -3  14   9       13.08       15.65      5.52 o
  -2  14   9       93.02      136.24     11.05 o
   1 -15  10        0.21       -2.88      2.88 o
   2 -15  10        4.74        2.76      3.25 o
  -2 -14  10        1.93       -1.58      2.21 o
  -1 -14  10       26.74       37.16      4.42 o
   0 -14  10        0.01       -2.42      4.14 o
   1 -14  10        1.43        2.53      2.37 o
   2 -14  10       24.74       39.74      7.36 o
   3 -14  10        3.92       -1.84      2.60 o
   4 -14  10        0.00        0.00      4.60 o
   5 -14  10        2.27        0.92      5.52 o
  -3 -13  10       15.64       17.49      4.60 o
  -2 -13  10       13.02       21.38      2.98 o
  -1 -13  10       11.96       10.55      2.44 o
   0 -13  10        2.61       -0.13      4.14 o
   1 -13  10        1.69        1.05      2.21 o
   2 -13  10       18.46       14.67      4.14 o
   3 -13  10        1.33       -0.92      2.60 o
   4 -13  10        1.40       -3.68      3.68 o
   5 -13  10        0.94       -0.92      3.68 o
   6 -13  10        2.89        5.52      4.60 o
  -4 -12  10        7.88       12.89      4.60 o
  -3 -12  10        0.36       -0.37      1.89 o
  -2 -12  10        1.85        1.29      1.89 o
  -1 -12  10        0.98        0.37      1.89 o
   0 -12  10        7.64        5.62      1.89 o
   1 -12  10        0.33       -1.38      1.95 o
   2 -12  10        7.76        9.21      2.88 o
   3 -12  10       17.57       14.73      4.60 o
   4 -12  10        0.87        0.00      3.68 o
   5 -12  10       25.95       25.78      6.44 o
   6 -12  10        2.18       -2.76      4.60 o
   7 -12  10        1.08        1.84      5.52 o
  -5 -11  10        1.10        4.60      3.68 o
  -4 -11  10        0.24        2.10      2.21 o
  -3 -11  10        6.95        6.86      1.99 o
  -2 -11  10        0.58        4.42      2.13 o
  -1 -11  10        3.31        0.46      1.38 o
   0 -11  10        3.89        4.48      1.46 o
   1 -11  10       33.24       36.65      3.00 o
   2 -11  10        6.56        4.60      3.22 o
   3 -11  10        1.36        2.76      3.68 o
   4 -11  10        6.11        6.44      4.60 o
   5 -11  10        0.33       -0.92      3.68 o
   6 -11  10        0.29       -0.92      3.68 o
   7 -11  10       17.49       15.65      6.44 o
  -6 -10  10       31.67       51.55      6.44 o
  -5 -10  10        1.91        2.50      2.21 o
  -4 -10  10        0.64        0.26      2.21 o
  -3 -10  10        0.59        0.00      1.34 o
  -2 -10  10        0.87       -0.92      1.34 o
  -1 -10  10        0.01        0.23      1.46 o
   0 -10  10        4.52        4.97      1.46 o
   1 -10  10        4.69        0.79      1.34 o
   2 -10  10        5.37        3.93      1.73 o
   3 -10  10        9.36        7.10      2.21 o
   4 -10  10        0.00        0.92      2.76 o
   5 -10  10       15.83        9.21      4.60 o
   6 -10  10        4.63       -1.84      3.68 o
   7 -10  10        0.61       -1.84      3.68 o
   8 -10  10        3.55        5.52      5.52 o
  -7  -9  10        5.13        6.81      3.06 o
  -6  -9  10       14.16       14.48      2.68 o
  -5  -9  10        2.62       -2.05      2.77 o
  -4  -9  10       26.45       22.60      2.23 o
  -3  -9  10        0.50       -1.01      1.01 o
  -2  -9  10       97.15       95.74      5.21 o
  -1  -9  10      107.21       77.12      3.59 o
   0  -9  10        2.60       -0.31      0.89 o
   1  -9  10      185.80      199.53      8.95 o
   2  -9  10        1.77        5.69      1.73 o
   3  -9  10       35.25       35.03      3.06 o
   4  -9  10        0.21       -2.30      2.30 o
   5  -9  10       15.73       19.22      2.37 o
   6  -9  10      221.69      224.87      8.17 o
   7  -9  10        8.70       10.13      4.60 o
   8  -9  10       17.14       23.01      6.44 o
  -7  -8  10       27.69       33.83      4.42 o
  -6  -8  10       62.95       65.37      4.19 o
  -5  -8  10       14.98       12.22      1.93 o
  -4  -8  10       12.61       15.27      1.75 o
  -3  -8  10        5.60        6.56      1.46 o
  -2  -8  10      118.72       95.17      3.03 o
  -1  -8  10       36.57       37.28      1.95 o
   0  -8  10      128.23      128.63      3.89 o
   1  -8  10      393.21      367.34      7.54 o
   2  -8  10        0.67        0.26      1.34 o
   3  -8  10       92.29       96.15      7.36 o
   4  -8  10        9.67        8.12      1.65 o
   5  -8  10       44.11       47.74      3.20 o
   6  -8  10       37.25       44.19      6.44 o
   7  -8  10        0.10        4.60      3.68 o
   8  -8  10        0.04       -0.10      2.88 o
  -8  -7  10       12.70       14.58      3.75 o
  -7  -7  10        1.71        3.35      1.99 o
  -6  -7  10        0.00       -1.67      1.73 o
  -5  -7  10        3.16        2.09      1.46 o
  -4  -7  10        0.45        0.92      1.38 o
  -3  -7  10      418.26      423.69      7.72 o
  -2  -7  10       11.56       14.53      1.88 o
  -1  -7  10       50.68       44.29      2.24 o
   0  -7  10      508.67      503.12      8.33 o
   1  -7  10      242.75      241.47      4.76 o
   2  -7  10        0.18       -1.08      1.08 o
   3  -7  10      201.55      204.62     13.81 o
   4  -7  10       13.30       11.05      1.65 o
   5  -7  10       43.59       38.75      3.22 o
   6  -7  10        1.36        0.00      3.68 o
   7  -7  10        0.04        0.00      3.68 o
   8  -7  10        0.00       -2.88      2.88 o
  -8  -6  10        1.61        1.53      2.88 o
  -7  -6  10        0.01       -0.67      1.73 o
  -6  -6  10        1.32        0.33      1.73 o
  -5  -6  10       38.89       35.54      2.79 o
  -4  -6  10       16.90       18.88      2.39 o
  -3  -6  10       85.96       89.46      2.75 o
  -2  -6  10        0.13        1.19      0.79 o
  -1  -6  10      581.87      547.75      8.06 o
   0  -6  10       30.30       22.96      1.09 o
   1  -6  10      156.88      172.52      3.75 o
   2  -6  10      430.34      437.28     10.49 o
   3  -6  10        0.25        1.97      1.34 o
   4  -6  10        1.39        1.04      1.18 o
   5  -6  10      391.05      361.92      8.61 o
   6  -6  10       14.13       16.57      4.60 o
   7  -6  10        1.06        2.30      2.60 o
   8  -6  10        2.54        3.38      2.88 o
   9  -6  10       24.39       28.32      5.06 o
  -9  -5  10        2.28        3.13      3.68 o
  -8  -5  10        4.16        3.77      2.41 o
  -7  -5  10      108.56      118.72      5.26 o
  -6  -5  10       10.02        9.50      1.75 o
  -5  -5  10      328.80      322.21      7.84 o
  -4  -5  10        3.00        2.47      1.33 o
  -3  -5  10      156.37      163.34      3.40 o
  -2  -5  10       50.63       57.18      2.12 o
  -1  -5  10      258.29      264.22      4.10 o
   0  -5  10       96.07      108.51      2.10 o
   1  -5  10      301.00      287.12      5.07 o
   2  -5  10      425.64      410.88      7.59 o
   3  -5  10       75.59       61.55      2.98 o
   4  -5  10       17.76       17.92      1.41 o
   5  -5  10       10.50        5.66      1.41 o
   6  -5  10       75.44       77.64      4.05 o
   7  -5  10        1.20        1.29      1.89 o
   8  -5  10        3.48        6.90      3.25 o
   9  -5  10        9.98        7.95      3.54 o
  -9  -4  10        8.61       11.36      5.06 o
  -8  -4  10       35.21       36.01      3.45 o
  -7  -4  10       10.17        6.44      2.60 o
  -6  -4  10      254.02      261.70     12.09 o
  -5  -4  10        2.43        4.39      1.26 o
  -4  -4  10        2.02        0.37      1.17 o
  -3  -4  10        4.79        2.22      0.79 o
  -2  -4  10       95.73       87.24      2.88 o
  -1  -4  10        0.41        0.46      0.46 o
   0  -4  10        0.39        0.78      0.43 o
   1  -4  10       33.56       37.27      1.98 o
   2  -4  10       33.79       29.81      1.22 o
   3  -4  10       73.78       75.85      2.57 o
   4  -4  10      270.80      257.16      6.63 o
   5  -4  10      134.12      140.33      3.75 o
   6  -4  10       31.40       30.02      2.98 o
   7  -4  10        0.95        0.55      2.08 o
   8  -4  10       29.32       35.11      3.51 o
   9  -4  10        0.59        1.06      2.44 o
 -10  -3  10        0.13        2.76      5.52 o
  -9  -3  10       35.61       34.69      4.60 o
  -8  -3  10        0.71       -1.45      2.51 o
  -7  -3  10      144.26      154.44      4.75 o
  -6  -3  10      135.76      130.10      4.18 o
  -5  -3  10       29.73       34.46      2.10 o
  -4  -3  10      122.25      143.13      3.92 o
  -3  -3  10      245.92      255.98      3.92 o
  -2  -3  10      441.36      475.63      6.94 o
  -1  -3  10       20.09       16.75      1.16 o
   0  -3  10      258.82      258.25      3.33 o
   1  -3  10        1.66        3.80      0.66 o
   2  -3  10       75.49       74.11      1.79 o
   3  -3  10      467.81      459.75      6.36 o
   4  -3  10       84.20       83.25      2.75 o
   5  -3  10       24.87       23.36      2.22 o
   6  -3  10       93.71       96.27      4.12 o
   7  -3  10        4.56        6.71      1.83 o
   8  -3  10        1.59       -0.08      2.62 o
   9  -3  10        7.08        9.12      3.54 o
 -10  -2  10        1.41       -2.58      3.22 o
  -9  -2  10       51.57       57.29      4.29 o
  -8  -2  10       42.58       42.63      7.09 o
  -7  -2  10      205.41      202.52      5.68 o
  -6  -2  10       18.03       14.56      1.75 o
  -5  -2  10       75.47       74.76      3.04 o
  -4  -2  10        4.14        2.63      1.02 o
  -3  -2  10      634.45      640.58      8.21 o
  -2  -2  10      181.23      207.01      3.30 o
  -1  -2  10        2.18        1.39      0.52 o
   0  -2  10      198.61      181.79      2.38 o
   1  -2  10       14.63       10.65      0.77 o
   2  -2  10       13.95       11.41      0.78 o
   3  -2  10       92.35       84.63      2.31 o
   4  -2  10      310.53      278.17      5.70 o
   5  -2  10        5.80        2.76      1.75 o
   6  -2  10       21.05       26.81      2.20 o
   7  -2  10       14.56       20.90      4.49 o
   8  -2  10       16.48       21.73      3.54 o
   9  -2  10        8.86       11.13      3.54 o
 -10  -1  10        0.53        0.10      9.21 o
  -9  -1  10       32.57       33.14      3.64 o
  -8  -1  10       55.08       64.53      3.34 o
  -7  -1  10        0.76       -0.92      1.73 o
  -6  -1  10        0.01       -1.08      1.08 o
  -5  -1  10      107.29       99.75      3.24 o
  -4  -1  10       25.91       25.97      1.58 o
  -3  -1  10       93.40       93.93      1.66 o
  -2  -1  10      166.53      148.94      2.53 o
  -1  -1  10        0.03       -0.35      0.35 o
   0  -1  10      813.84      884.58      8.59 o
   1  -1  10       19.99       28.59      1.01 o
   2  -1  10       75.04       90.52      1.83 o
   3  -1  10      823.17      782.13     12.34 o
   4  -1  10      574.38      552.82      9.61 o
   5  -1  10       88.41       75.97      2.75 o
   6  -1  10       43.87       45.82      2.54 o
   7  -1  10        1.61        5.52      2.60 o
   8  -1  10        6.92        2.56      2.88 o
 -10   0  10        2.45        4.05      3.06 o
  -9   0  10        0.52        1.82      1.99 o
  -8   0  10       44.30       45.84      2.86 o
  -7   0  10        2.21        2.38      1.26 o
  -6   0  10      114.00      117.21      3.38 o
  -5   0  10        2.20        4.77      1.07 o
  -4   0  10       44.34       44.50      1.54 o
  -3   0  10       68.47       71.85      1.46 o
  -2   0  10       13.79       15.13      0.69 o
  -1   0  10     1502.27     1493.53     16.49 o
   0   0  10      806.73      849.57      9.20 o
   1   0  10      214.49      250.12      3.02 o
   2   0  10       30.46       34.12      1.10 o
   3   0  10      215.14      176.94      4.57 o
   4   0  10      168.99      164.94      4.48 o
   5   0  10        1.38        1.73      1.32 o
   6   0  10        3.69        5.70      2.26 o
   7   0  10        3.78        1.38      2.60 o
   8   0  10        2.80        7.36      3.25 o
 -10   1  10        2.99        4.05      3.06 o
  -9   1  10       34.02       35.26      3.45 o
  -8   1  10        0.11        0.42      1.21 o
  -7   1  10        4.92        3.27      1.52 o
  -6   1  10        0.84       -0.22      0.96 o
  -5   1  10        2.51        2.39      0.96 o
  -4   1  10      138.80      137.74      2.89 o
  -3   1  10       51.89       56.81      1.31 o
  -2   1  10       72.12       55.44      1.38 o
  -1   1  10        0.00       -0.48      0.48 o
   0   1  10       19.74       18.01      0.91 o
   1   1  10       12.83       13.45      0.63 o
   2   1  10       94.00       99.48      2.46 o
   3   1  10        0.04        0.78      0.93 o
   4   1  10      129.72      143.04      4.39 o
   5   1  10       22.21       21.33      1.91 o
   6   1  10        0.10       -0.35      1.32 o
   7   1  10        0.03       -1.96      5.98 o
   8   1  10        0.02       -2.88      2.88 o
 -10   2  10        0.79        0.00      2.76 o
  -9   2  10        0.01       -1.56      1.56 o
  -8   2  10        1.18        3.61      1.75 o
  -7   2  10       30.26       32.05      3.27 o
  -6   2  10        0.29        2.27      1.29 o
  -5   2  10        1.76        1.58      0.96 o
  -4   2  10      129.16      121.76      3.46 o
  -3   2  10        0.00       -0.29      0.42 o
  -2   2  10      885.06      884.16     10.30 o
  -1   2  10        0.04        0.92      0.58 o
   0   2  10      125.57      119.74      2.70 o
   1   2  10       81.46       81.55      1.93 o
   2   2  10       49.26       48.13      1.73 o
   3   2  10        0.27       -0.94      0.94 o
   4   2  10      337.42      305.35      7.10 o
   5   2  10      127.64      117.31      4.52 o
   6   2  10       10.99       13.66      3.29 o
   7   2  10       12.95       18.23      7.36 o
   8   2  10       11.28        9.29      4.14 o
 -10   3  10       10.93        7.00      3.06 o
  -9   3  10       27.31       23.03      2.92 o
  -8   3  10        1.27        0.74      1.19 o
  -7   3  10       24.43       21.98      1.81 o
  -6   3  10      302.05      300.10     10.59 o
  -5   3  10        8.46        9.08      1.07 o
  -4   3  10       62.78       50.42      1.73 o
  -3   3  10      187.12      194.08      3.04 o
  -2   3  10      494.05      507.38      6.39 o
  -1   3  10      368.66      375.84      5.44 o
   0   3  10       29.07       32.82      1.32 o
   1   3  10       94.14       88.97      2.32 o
   2   3  10        1.81        2.38      1.01 o
   3   3  10        4.93        5.71      1.19 o
   4   3  10      201.02      205.19      5.60 o
   5   3  10       63.73       68.55      3.37 o
   6   3  10        7.04        9.82      2.88 o
   7   3  10        0.26       -0.92      3.68 o
 -10   4  10        4.93        3.13      3.06 o
  -9   4  10        1.21        0.58      1.86 o
  -8   4  10       19.94       16.16      1.74 o
  -7   4  10        0.31       -0.96      1.11 o
  -6   4  10        2.04        0.46      1.16 o
  -5   4  10        2.97       -0.40      0.89 o
  -4   4  10      317.04      303.13      4.68 o
  -3   4  10       90.80       87.38      2.13 o
  -2   4  10       14.26       14.01      0.95 o
  -1   4  10      112.47      128.76      2.57 o
   0   4  10      130.36      143.64      2.75 o
   1   4  10       13.81        9.47      1.15 o
   2   4  10       33.29       28.33      1.86 o
   3   4  10       48.87       53.09      2.39 o
   4   4  10       42.18       41.47      2.62 o
   5   4  10       11.42       14.39      2.66 o
   6   4  10        0.14        0.10      2.88 o
   7   4  10        0.36       -0.82      2.88 o
 -10   5  10        2.22        0.10      2.88 o
  -9   5  10        1.10       -0.48      1.93 o
  -8   5  10        7.80        8.84      1.70 o
  -7   5  10       83.45       84.74      3.41 o
  -6   5  10       56.23       54.41      2.43 o
  -5   5  10       90.38       91.56      2.65 o
  -4   5  10      211.23      197.05      3.54 o
  -3   5  10      289.65      282.53      4.52 o
  -2   5  10        0.00       -0.62      0.62 o
  -1   5  10      263.00      257.63      4.56 o
   0   5  10      224.43      235.18      4.55 o
   1   5  10       31.41       29.81      1.95 o
   2   5  10       24.89       20.80      1.78 o
   3   5  10        9.34        9.32      1.58 o
   4   5  10        1.47       -0.17      1.32 o
   5   5  10       24.08       25.40      3.91 o
   6   5  10        7.47        7.36      3.68 o
   7   5  10        0.03       -0.41      2.88 o
 -10   6  10       11.75        6.95      3.54 o
  -9   6  10        1.45        1.75      1.75 o
  -8   6  10        7.42        6.73      1.67 o
  -7   6  10        0.17       -0.69      1.86 o
  -6   6  10      127.44      116.31      4.88 o
  -5   6  10      107.18      115.97      4.14 o
  -4   6  10      205.59      196.08      3.58 o
  -3   6  10       82.45       90.24      2.34 o
  -2   6  10      343.02      368.19      6.13 o
  -1   6  10       34.92       34.33      1.47 o
   0   6  10      581.35      576.10      8.95 o
   1   6  10      110.33      113.24      3.61 o
   2   6  10      238.41      239.38      5.41 o
   3   6  10       74.85       69.30      2.85 o
   4   6  10        1.01        1.23      2.13 o
   5   6  10        0.10       -3.29      3.68 o
   6   6  10        0.43       -3.17      7.82 o
 -10   7  10       11.82        9.12      3.54 o
  -9   7  10        0.34       -2.36      2.36 o
  -8   7  10        0.00       -0.02      1.99 o
  -7   7  10        9.89       10.08      1.83 o
  -6   7  10        5.62        5.00      1.35 o
  -5   7  10       76.46       77.29      2.96 o
  -4   7  10      111.40      111.94      3.00 o
  -3   7  10        3.58        2.91      1.06 o
  -2   7  10      138.50      142.43      3.52 o
  -1   7  10      215.22      225.90      4.51 o
   0   7  10       37.51       34.93      1.95 o
   1   7  10        4.93        4.66      1.44 o
   2   7  10       18.79       16.10      2.16 o
   3   7  10       38.41       38.95      2.49 o
   4   7  10        0.06        3.38      2.88 o
   5   7  10        2.07        9.12      3.54 o
   6   7  10        2.95       -0.67      3.54 o
 -10   8  10        2.82       11.05      4.60 o
  -9   8  10        1.02       -2.76      2.76 o
  -8   8  10       13.51       13.38      2.80 o
  -7   8  10       10.11        8.33      4.78 o
  -6   8  10        8.53        7.18      1.83 o
  -5   8  10       11.74       10.01      1.83 o
  -4   8  10        0.03       -0.36      0.93 o
  -3   8  10        9.15        7.67      1.30 o
  -2   8  10       20.67       21.55      1.57 o
  -1   8  10        1.31        0.18      1.15 o
   0   8  10       48.68       45.62      2.49 o
   1   8  10       30.56       32.04      2.78 o
   2   8  10        0.21        0.87      1.24 o
   3   8  10        7.87        7.58      2.44 o
   4   8  10        2.27        2.15      5.52 o
   5   8  10        0.00       -0.46      3.25 o
  -9   9  10        1.69       -1.84      3.68 o
  -8   9  10        8.09       10.80      3.54 o
  -7   9  10        9.58       10.40      2.88 o
  -6   9  10      141.78      143.86      7.30 o
  -5   9  10        2.30        1.84      1.56 o
  -4   9  10       38.33       39.56      2.12 o
  -3   9  10       52.02       46.22      2.08 o
  -2   9  10       11.29        8.87      1.70 o
  -1   9  10        0.34        1.38      1.53 o
   0   9  10       53.18       52.95      3.22 o
   1   9  10       69.11       80.79      4.92 o
   2   9  10        0.60        0.72      1.56 o
   3   9  10        8.50       10.46      3.12 o
   4   9  10       21.60       21.01      4.19 o
  -9  10  10        3.64       -0.92      3.68 o
  -8  10  10        0.00       -1.84      2.76 o
  -7  10  10       16.28       13.81      3.20 o
  -6  10  10        1.49        2.97      2.88 o
  -5  10  10        0.66       -0.92      1.74 o
  -4  10  10       12.57        9.03      2.03 o
  -3  10  10       13.46       13.91      2.26 o
  -2  10  10       57.20       62.70      4.34 o
  -1  10  10       57.77       54.19      3.43 o
   0  10  10        0.12       -1.29      1.89 o
   1  10  10        2.98        2.04      2.65 o
   2  10  10        0.07        0.99      2.27 o
   3  10  10        5.49        3.48      2.77 o
  -8  11  10       13.41       10.13      3.68 o
  -7  11  10       15.39       17.49      4.60 o
  -6  11  10       27.22       26.70      3.90 o
  -5  11  10       10.11       13.79      2.44 o
  -4  11  10        0.54        1.15      2.13 o
  -3  11  10        6.62        8.57      2.44 o
  -2  11  10       76.90       94.15      5.27 o
  -1  11  10       21.36       23.05      3.91 o
   0  11  10        0.65        1.43      2.88 o
   1  11  10        3.62        2.45      2.66 o
   2  11  10       11.51       17.39      3.34 o
   3  11  10        1.04        0.00      3.25 o
  -7  12  10        1.01        2.76      3.68 o
  -6  12  10        6.60        3.68      3.68 o
  -5  12  10       19.80       19.33      4.60 o
  -4  12  10        0.72        2.76      2.88 o
  -3  12  10        6.67        6.69      3.54 o
  -2  12  10        1.22        4.44      3.54 o
  -1  12  10       71.54       75.01     12.89 o
   0  12  10        0.51        0.00      4.60 o
   1  12  10        2.87        2.76      4.60 o
  -6  13  10        0.33       -1.84      3.68 o
  -4  13  10       13.29       16.57      5.52 o
  -3  13  10       18.59       12.89      4.60 o
  -2  13  10       35.05       40.50      7.36 o
  -1  13  10       52.30       40.50      7.36 o
   0  13  10       14.29       13.81      6.44 o
  -1 -14  11        1.10        2.56      2.88 o
   0 -14  11        2.12        3.68      6.44 o
   1 -14  11       19.65       15.06      3.54 o
   2 -14  11        3.53        7.36      2.88 o
   3 -14  11       10.96        3.68      3.25 o
   4 -14  11        1.03       -2.88      2.88 o
  -3 -13  11        0.23        0.92      3.68 o
  -2 -13  11        6.57        2.97      2.88 o
  -1 -13  11        0.02       -0.13      2.30 o
   0 -13  11        0.69       -1.58      2.21 o
   1 -13  11       11.62       11.02      2.88 o
   2 -13  11        0.83        1.38      2.37 o
   3 -13  11        0.10       -1.02      2.88 o
   4 -13  11       30.20        8.29      4.60 o
   5 -13  11       19.96       24.86      6.44 o
  -4 -12  11        1.48       -0.92      2.76 o
  -3 -12  11        1.02        0.26      2.21 o
  -2 -12  11       27.62       31.92      3.19 o
  -1 -12  11        0.23       -1.84      1.95 o
   0 -12  11       17.65       16.02      2.88 o
   1 -12  11        0.32       -1.53      1.53 o
   2 -12  11       37.26       31.62      3.75 o
   3 -12  11       24.19       25.38      3.54 o
   4 -12  11        0.27       -2.76      2.76 o
   5 -12  11        1.26       -1.84      3.68 o
   6 -12  11        1.02       -0.92      3.68 o
  -5 -11  11        0.03       -0.92      2.76 o
  -4 -11  11        0.03       -3.68      6.44 o
  -3 -11  11        6.19        7.26      2.88 o
  -2 -11  11        0.07       -1.34      1.34 o
  -1 -11  11        0.00       -1.23      1.59 o
   0 -11  11        6.46        4.51      1.89 o
   1 -11  11        0.07        0.00      1.95 o
   2 -11  11        6.46        6.18      2.21 o
   3 -11  11        0.00        0.39      2.21 o
   4 -11  11        9.18       11.05      4.60 o
   5 -11  11       17.56        3.68      4.60 o
   6 -11  11       30.85       43.27      7.36 o
   7 -11  11        8.86       13.81      5.52 o
  -6 -10  11        4.13        2.76      2.76 o
  -5 -10  11       10.70       11.76      2.88 o
  -4 -10  11        8.04       10.13      2.88 o
  -3 -10  11        3.83        0.79      2.21 o
  -2 -10  11       24.44       19.25      2.44 o
  -1 -10  11        2.35        2.07      1.38 o
   0 -10  11        9.36        6.75      1.59 o
   1 -10  11        9.26        9.40      1.73 o
   2 -10  11        5.07        5.77      2.66 o
   3 -10  11       12.65       11.76      2.60 o
   4 -10  11       10.28       11.97      4.60 o
   5 -10  11        1.17        4.60      3.68 o
   6 -10  11       12.06        9.21      4.60 o
   7 -10  11        0.77        1.84      4.60 o
  -7  -9  11        4.28        6.26      3.22 o
  -6  -9  11        0.12        0.06      1.99 o
  -5  -9  11        5.17        2.15      2.13 o
  -4  -9  11        9.43        7.54      1.68 o
  -3  -9  11        0.68        1.53      1.59 o
  -2  -9  11        2.51        5.27      1.73 o
  -1  -9  11       93.80       91.63      3.32 o
   0  -9  11        5.59        7.03      1.73 o
   1  -9  11       93.98       79.18      3.72 o
   2  -9  11       59.64       56.51      7.03 o
   3  -9  11      143.21      123.07      4.53 o
   4  -9  11       21.70       25.10      2.88 o
   5  -9  11      124.95      139.00     10.13 o
   6  -9  11       16.16       27.62      5.52 o
   7  -9  11        0.21        3.68      4.60 o
   8  -9  11        0.49        0.92      4.60 o
  -7  -8  11        0.94        3.87      3.06 o
  -6  -8  11        4.18        0.41      1.99 o
  -5  -8  11        0.16       -0.12      1.46 o
  -4  -8  11       52.34       51.97      2.86 o
  -3  -8  11      148.17      124.49      3.50 o
  -2  -8  11       40.14       43.13      2.43 o
  -1  -8  11      112.69      100.74      3.55 o
   0  -8  11      377.62      383.24      7.78 o
   1  -8  11       80.76       86.14      4.65 o
   2  -8  11        6.45        2.88      1.18 o
   3  -8  11        0.17       -0.92      1.52 o
   4  -8  11       11.24       16.47      2.37 o
   5  -8  11       50.05       42.12      3.20 o
   6  -8  11        1.49        0.31      1.65 o
   7  -8  11        7.63        8.29      4.60 o
   8  -8  11        3.45        3.77      4.14 o
  -8  -7  11        8.75        2.76      2.47 o
  -7  -7  11       20.38       25.29      3.10 o
  -6  -7  11        1.42        3.49      1.99 o
  -5  -7  11       49.32       46.62      3.36 o
  -4  -7  11        7.61        5.28      1.46 o
  -3  -7  11      144.95      131.10      3.50 o
  -2  -7  11       31.40       23.77      1.43 o
  -1  -7  11      208.39      205.24      4.44 o
   0  -7  11       74.68       78.02      2.69 o
   1  -7  11      629.99      632.53     11.46 o
   2  -7  11       66.12       54.60      3.14 o
   3  -7  11        0.19        0.79      1.55 o
   4  -7  11       10.31        9.85      2.37 o
   5  -7  11      152.71      156.61      5.96 o
   6  -7  11       45.58       35.70      3.20 o
   7  -7  11        5.95        7.36      3.25 o
   8  -7  11        7.30        6.90      3.25 o
  -8  -6  11       14.64       18.41      3.75 o
  -7  -6  11        1.76        0.85      1.80 o
  -6  -6  11       13.58       12.98      2.55 o
  -5  -6  11        1.14       -1.12      1.12 o
  -4  -6  11       35.63       36.21      2.23 o
  -3  -6  11       82.55       79.29      2.66 o
  -2  -6  11      234.89      232.93      6.17 o
  -1  -6  11        0.48       -0.60      0.60 o
   0  -6  11      152.31      147.04      3.41 o
   1  -6  11      491.69      490.62      9.15 o
   2  -6  11       49.00       43.41      1.91 o
   3  -6  11        3.83        0.83      1.08 o
   4  -6  11      205.85      190.54      5.55 o
   5  -6  11      127.92      121.41      4.29 o
   6  -6  11       40.51       45.61      4.56 o
   7  -6  11        7.89        4.60      3.68 o
   8  -6  11       28.19       37.08      9.21 o
  -9  -5  11        7.15       11.20      3.75 o
  -8  -5  11        0.45        0.61      1.99 o
  -7  -5  11        0.21        0.45      1.99 o
  -6  -5  11        8.25        4.35      1.75 o
  -5  -5  11       46.42       39.12      2.57 o
  -4  -5  11       43.60       44.54      3.32 o
  -3  -5  11      145.59      149.65      3.73 o
  -2  -5  11       58.16       51.00      3.25 o
  -1  -5  11      112.32      112.00      2.35 o
   0  -5  11      805.58      789.40     10.59 o
   1  -5  11      176.10      169.36      4.20 o
   2  -5  11      406.25      424.98      7.11 o
   3  -5  11       11.48       16.34      1.56 o
   4  -5  11       83.29       78.32      5.31 o
   5  -5  11        5.54        4.46      1.29 o
   6  -5  11       16.72       17.67      2.44 o
   7  -5  11        1.87        2.15      2.13 o
   8  -5  11        0.11       -1.33      2.88 o
  -9  -4  11        6.89        2.95      3.06 o
  -8  -4  11        7.53        7.59      2.44 o
  -7  -4  11        6.02        7.63      2.27 o
  -6  -4  11        5.05        7.29      1.59 o
  -5  -4  11       44.61       38.58      2.77 o
  -4  -4  11        2.61        2.26      0.99 o
  -3  -4  11      521.57      505.22      7.61 o
  -2  -4  11        0.79        0.28      0.60 o
  -1  -4  11       90.45       90.53      2.02 o
   0  -4  11       41.54       48.57      1.49 o
   1  -4  11      877.04      813.42     12.05 o
   2  -4  11      649.50      644.80      9.91 o
   3  -4  11      333.35      308.15      5.75 o
   4  -4  11      142.66      137.17      3.73 o
   5  -4  11        1.20       -0.16      1.26 o
   6  -4  11       64.68       65.25      2.72 o
   7  -4  11        3.49        4.34      2.27 o
   8  -4  11        3.35        3.19      2.44 o
  -9  -3  11        0.93       -2.37      2.37 o
  -8  -3  11        3.11        3.75      2.27 o
  -7  -3  11      164.29      165.95      8.62 o
  -6  -3  11       18.83       18.83      2.11 o
  -5  -3  11        0.09       -1.02      1.02 o
  -4  -3  11      101.84       90.02      3.24 o
  -3  -3  11       11.60       10.66      0.90 o
  -2  -3  11       17.14       18.64      1.27 o
  -1  -3  11        1.76        2.91      0.60 o
   0  -3  11       97.16       90.10      1.69 o
   1  -3  11      101.33      116.38      2.71 o
   2  -3  11       38.44       41.37      1.44 o
   3  -3  11      262.36      256.39      4.66 o
   4  -3  11      156.80      156.80      4.11 o
   5  -3  11       57.53       57.83      2.40 o
   6  -3  11       16.83       15.83      1.74 o
   7  -3  11        9.62       10.41      2.44 o
   8  -3  11        6.38        3.27      3.68 o
 -10  -2  11        0.05       -0.18      3.06 o
  -9  -2  11        1.57        2.21      3.06 o
  -8  -2  11        6.66        7.06      2.10 o
  -7  -2  11        1.73        0.92      1.46 o
  -6  -2  11       59.56       68.45      3.04 o
  -5  -2  11       63.99       54.15      2.57 o
  -4  -2  11       72.74       79.15      2.93 o
  -3  -2  11       30.49       33.85      1.30 o
  -2  -2  11       57.75       54.87      1.96 o
  -1  -2  11       60.09       55.41      1.36 o
   0  -2  11       26.70       23.33      0.90 o
   1  -2  11       43.26       37.36      1.69 o
   2  -2  11      549.87      585.22      7.36 o
   3  -2  11       63.69       68.21      2.56 o
   4  -2  11       63.66       65.24      2.69 o
   5  -2  11      230.38      240.44      5.42 o
   6  -2  11        4.85        3.53      1.30 o
   7  -2  11       20.10       24.47      3.91 o
   8  -2  11        0.28        2.86      2.88 o
 -10  -1  11       11.47       18.41      3.90 o
  -9  -1  11        0.03        4.49      2.36 o
  -8  -1  11        5.20        6.96      2.29 o
  -7  -1  11        3.30        3.97      1.29 o
  -6  -1  11       30.53       29.46      2.39 o
  -5  -1  11       18.58       16.84      1.75 o
  -4  -1  11        2.20        0.07      0.93 o
  -3  -1  11        0.95       -0.40      0.48 o
  -2  -1  11        0.73        0.09      0.53 o
  -1  -1  11     1309.39     1316.77     13.23 o
   0  -1  11        4.22        6.23      0.52 o
   1  -1  11       68.57       64.32      1.51 o
   2  -1  11       52.48       52.05      2.39 o
   3  -1  11       13.54       12.04      1.30 o
   4  -1  11       13.93       13.66      1.33 o
   5  -1  11        1.22        0.81      1.32 o
   6  -1  11       28.75       27.76      4.56 o
   7  -1  11        1.39       -0.92      3.22 o
   8  -1  11        5.68        7.53      3.54 o
 -10   0  11        7.49        4.94      3.20 o
  -9   0  11       91.14       98.90      7.69 o
  -8   0  11       23.12       32.13      3.34 o
  -7   0  11        7.95        7.91      1.62 o
  -6   0  11       22.12       19.46      1.64 o
  -5   0  11       16.89       13.01      1.70 o
  -4   0  11       48.84       45.83      1.62 o
  -3   0  11        3.66        3.53      0.56 o
  -2   0  11      350.74      323.82      4.73 o
  -1   0  11      152.39      144.53      2.65 o
   0   0  11       76.42       85.83      1.84 o
   1   0  11        8.37        9.66      0.61 o
   2   0  11        0.98        0.77      1.46 o
   3   0  11       24.14       27.38      2.66 o
   4   0  11      206.57      190.42      6.87 o
   5   0  11       21.09       20.00      1.97 o
   6   0  11        1.17       -0.29      1.32 o
   7   0  11        1.15        1.64      2.88 o
   8   0  11        0.22        1.02      3.22 o
 -10   1  11        0.85       -0.51      2.88 o
  -9   1  11        4.59        5.13      2.27 o
  -8   1  11        0.08       -0.55      1.19 o
  -7   1  11        0.60        0.25      1.07 o
  -6   1  11       21.56       20.51      1.67 o
  -5   1  11        0.19       -0.59      0.96 o
  -4   1  11       43.19       43.70      1.47 o
  -3   1  11       37.95       39.78      1.31 o
  -2   1  11     1331.99     1361.76     15.36 o
  -1   1  11       28.50       19.74      1.22 o
   0   1  11       33.95       35.49      1.23 o
   1   1  11        0.27       -0.46      0.52 o
   2   1  11      109.69      110.64      2.63 o
   3   1  11       55.31       40.76      2.41 o
   4   1  11      282.84      252.59      6.26 o
   5   1  11      100.11      101.19      3.92 o
   6   1  11       25.97       27.63      4.34 o
   7   1  11        0.05        3.48      5.98 o
   8   1  11        1.92       -3.22      4.14 o
 -10   2  11       10.40       16.05      6.44 o
  -9   2  11        8.48        5.05      2.13 o
  -8   2  11        7.13       10.52      1.64 o
  -7   2  11       11.26       13.20      1.64 o
  -6   2  11        4.31        2.72      1.19 o
  -5   2  11        0.09       -0.35      0.93 o
  -4   2  11       18.54       17.83      1.24 o
  -3   2  11      307.35      300.96      4.22 o
  -2   2  11       88.82       92.28      1.99 o
  -1   2  11        4.66        9.95      0.78 o
   0   2  11       49.90       51.72      1.53 o
   1   2  11        2.64        2.76      1.01 o
   2   2  11       46.66       43.18      1.91 o
   3   2  11       35.86       34.71      2.32 o
   4   2  11        0.30        0.22      1.26 o
   5   2  11        1.21        1.44      1.32 o
   6   2  11        0.05        0.92      2.88 o
   7   2  11       14.93       21.09      5.98 o
 -10   3  11        0.69       -0.31      2.47 o
  -9   3  11        0.91        2.40      1.83 o
  -8   3  11        3.17        2.23      1.62 o
  -7   3  11        6.96        4.37      1.91 o
  -6   3  11        7.70        7.50      1.75 o
  -5   3  11       66.60       74.26      3.85 o
  -4   3  11       27.80       24.33      1.35 o
  -3   3  11       26.20       32.46      1.33 o
  -2   3  11      226.77      231.92      3.59 o
  -1   3  11      177.20      178.70      3.86 o
   0   3  11      145.10      144.16      2.80 o
   1   3  11       40.45       32.76      1.86 o
   2   3  11        3.00        3.46      1.15 o
   3   3  11        1.24        1.23      1.16 o
   4   3  11       45.09       42.49      2.70 o
   5   3  11        4.65        5.98      2.27 o
   6   3  11        0.27       -0.72      2.88 o
   7   3  11        1.15        4.14      3.25 o
 -10   4  11        0.00        1.29      3.06 o
  -9   4  11        0.89       -0.82      2.26 o
  -8   4  11        0.24       -0.61      1.09 o
  -7   4  11      121.67      128.19      3.94 o
  -6   4  11        9.04        8.69      1.99 o
  -5   4  11       24.26       24.13      1.95 o
  -4   4  11       22.63       23.84      1.43 o
  -3   4  11        0.65        0.87      0.80 o
  -2   4  11      195.22      191.45      3.26 o
  -1   4  11      199.71      206.07      3.64 o
   0   4  11       19.30       22.76      2.03 o
   1   4  11        4.44        5.06      1.19 o
   2   4  11      239.90      228.77      5.18 o
   3   4  11       33.90       34.28      2.66 o
   4   4  11        0.21       -1.14      1.26 o
   5   4  11        4.51        4.91      2.88 o
   6   4  11       16.36       23.04      4.19 o
   7   4  11       19.63       15.08      4.19 o
 -10   5  11        4.63        1.47      3.06 o
  -9   5  11        3.72        5.65      2.10 o
  -8   5  11        5.94        1.98      1.83 o
  -7   5  11       18.60       12.53      1.99 o
  -6   5  11       35.46       35.95      3.59 o
  -5   5  11       93.08       86.73      2.90 o
  -4   5  11        0.39        1.30      0.97 o
  -3   5  11        0.00       -0.97      0.97 o
  -2   5  11       26.88       25.07      1.32 o
  -1   5  11       46.91       46.76      1.94 o
   0   5  11        1.58        2.05      0.99 o
   1   5  11       83.36       82.81      2.85 o
   2   5  11       30.87       21.85      1.86 o
   3   5  11        0.07       -1.32      1.32 o
   4   5  11        0.67        3.99      2.13 o
   5   5  11       10.12       13.06      3.54 o
   6   5  11        1.88        1.84      3.06 o
 -10   6  11        4.77        3.68      3.06 o
  -9   6  11        1.52        2.10      1.91 o
  -8   6  11        1.22        2.51      2.11 o
  -7   6  11       49.68       44.67      2.59 o
  -6   6  11        0.01       -1.21      1.32 o
  -5   6  11        0.00       -1.04      1.04 o
  -4   6  11       17.34       13.82      1.28 o
  -3   6  11      138.99      134.25      3.27 o
  -2   6  11        1.74        2.53      1.19 o
  -1   6  11      246.05      241.00      4.26 o
   0   6  11       20.71       17.64      1.71 o
   1   6  11       17.42       17.32      1.86 o
   2   6  11       83.07       83.00      3.20 o
   3   6  11       24.63       21.03      2.23 o
   4   6  11        3.83        7.47      3.22 o
   5   6  11        5.94        5.34      5.52 o
   6   6  11        0.16       -2.88      2.88 o
 -10   7  11        0.14       -1.38      2.37 o
  -9   7  11        0.00       -1.15      4.60 o
  -8   7  11        2.27        0.33      1.99 o
  -7   7  11       33.68       31.18      3.24 o
  -6   7  11        0.00       -1.32      1.32 o
  -5   7  11       56.76       57.21      2.66 o
  -4   7  11        8.65       11.90      1.30 o
  -3   7  11       32.62       32.69      1.80 o
  -2   7  11        6.45        7.04      1.34 o
  -1   7  11        8.60        9.47      1.53 o
   0   7  11       94.55       99.37      3.60 o
   1   7  11        9.99       12.22      1.78 o
   2   7  11        1.00        1.07      1.30 o
   3   7  11        0.51       -1.05      2.30 o
   4   7  11       10.85        6.44      3.68 o
   5   7  11        0.81        4.19      2.88 o
  -9   8  11        6.90        1.84      3.68 o
  -8   8  11       29.79       24.75      3.45 o
  -7   8  11        3.21        3.18      2.11 o
  -6   8  11       47.79       41.95      4.68 o
  -5   8  11       10.85       11.90      1.74 o
  -4   8  11        1.05        2.20      1.04 o
  -3   8  11      118.58      119.21      3.22 o
  -2   8  11      211.38      223.57      7.15 o
  -1   8  11        1.59        1.50      1.53 o
   0   8  11        0.46       -0.42      1.73 o
   1   8  11       15.33       13.53      1.95 o
   2   8  11       14.25       18.97      2.23 o
   3   8  11        9.16       11.97      3.25 o
   4   8  11        0.42        3.13      3.06 o
   5   8  11        0.27       -3.54      3.54 o
  -9   9  11        1.11        6.44      4.60 o
  -8   9  11       17.94       23.93      5.52 o
  -7   9  11        0.72       -1.73      2.37 o
  -6   9  11       23.83       20.76      3.79 o
  -5   9  11        7.66        5.60      1.75 o
  -4   9  11       27.04       27.89      1.94 o
  -3   9  11       21.33       16.23      1.66 o
  -2   9  11        1.50       -0.20      1.36 o
  -1   9  11       11.82       10.41      2.79 o
   0   9  11       18.58       21.97      3.55 o
   1   9  11        3.06       -0.72      2.65 o
   2   9  11       15.62       16.73      2.98 o
   3   9  11        0.70        0.31      5.52 o
   4   9  11        3.23        4.60      3.54 o
  -9  10  11        5.85       -0.92      3.68 o
  -8  10  11       12.04       13.81      4.60 o
  -7  10  11        4.94       -0.31      5.06 o
  -6  10  11      142.04      159.36      6.46 o
  -5  10  11        0.07       -1.99      1.99 o
  -4  10  11       24.65       21.24      2.37 o
  -3  10  11        3.34        2.47      1.41 o
  -2  10  11       72.61       74.35      3.44 o
  -1  10  11        9.19        8.90      2.66 o
   0  10  11        0.30        0.07      2.27 o
   1  10  11        0.87        5.22      2.66 o
   2  10  11        2.21       -0.31      2.66 o
   3  10  11        6.40       11.05      3.91 o
  -8  11  11        0.07        1.84      3.68 o
  -7  11  11        0.30        4.60      3.68 o
  -6  11  11        6.08        8.29      3.68 o
  -5  11  11        2.60        3.34      2.37 o
  -4  11  11        0.31        2.62      1.99 o
  -3  11  11       12.59        5.52      4.60 o
  -2  11  11       27.08       34.46      4.19 o
  -1  11  11       33.36       31.77      4.56 o
   0  11  11        0.09       -1.23      2.66 o
   1  11  11        0.60        1.41      3.37 o
   2  11  11        1.02       -1.84      3.25 o
  -7  12  11        1.10        5.52      3.68 o
  -6  12  11        0.79       -0.92      3.68 o
  -5  12  11        1.25        1.84      2.76 o
  -4  12  11        3.87        4.60      3.68 o
  -3  12  11        8.95        4.05      5.06 o
  -2  12  11       18.27       22.62      4.60 o
  -1  12  11        1.54        0.92      4.60 o
   0  12  11        1.64        0.00      4.60 o
   1  12  11        2.00        5.52      5.52 o
  -4  13  11       27.93       29.46      6.44 o
  -3  13  11       28.15       23.93      6.44 o
  -2  13  11        0.00        0.92      4.60 o
  -1  13  11        0.13        0.92      5.52 o
  -1 -14  12        8.33        9.21      4.60 o
   0 -14  12       12.72       15.49      5.06 o
   1 -14  12        8.94        8.54      3.54 o
   2 -14  12       41.10       57.65      5.50 o
   3 -14  12        0.14       -0.10      2.88 o
  -2 -13  12       14.33       24.86      5.52 o
  -1 -13  12       15.27       12.89      3.54 o
   0 -13  12        0.01       -3.22      3.22 o
   1 -13  12       29.34       29.29      4.19 o
   2 -13  12        8.75        8.49      6.44 o
   3 -13  12        8.45       10.31      3.06 o
   4 -13  12        9.94        8.70      3.54 o
   5 -13  12        0.01        1.84      4.60 o
  -4 -12  12        0.12       -1.84      2.76 o
  -3 -12  12        8.62        8.29      3.06 o
  -2 -12  12        7.18        6.44      2.60 o
  -1 -12  12       12.28       15.31      3.25 o
   0 -12  12       21.42       19.33      3.54 o
   1 -12  12        7.47       14.65      3.54 o
   2 -12  12        0.16        0.39      2.21 o
   3 -12  12        1.94        0.92      2.21 o
   4 -12  12        0.05        0.00      2.60 o
   5 -12  12        1.62       -3.68      3.68 o
   6 -12  12        0.04       -4.60      4.60 o
  -5 -11  12       25.69       32.22      5.52 o
  -4 -11  12        0.11       -2.24      3.68 o
  -3 -11  12        1.93        1.84      2.37 o
  -2 -11  12        3.55        6.44      2.60 o
  -1 -11  12        0.38        0.39      2.21 o
   0 -11  12       34.97       41.08      3.34 o
   1 -11  12        5.35        8.29      2.21 o
   2 -11  12        0.59        0.39      2.21 o
   3 -11  12        2.06        3.68      2.21 o
   4 -11  12        8.89       11.19      2.88 o
   5 -11  12        1.18        5.52      3.68 o
   6 -11  12        4.43        6.44      4.60 o
  -6 -10  12        4.12        6.44      3.68 o
  -5 -10  12        0.05       -0.92      3.68 o
  -4 -10  12       30.04       33.79      3.68 o
  -3 -10  12        4.72        5.75      2.76 o
  -2 -10  12        5.50        3.68      2.39 o
  -1 -10  12        0.38        0.31      1.59 o
   0 -10  12        0.19        0.31      1.59 o
   1 -10  12       30.96       23.23      2.55 o
   2 -10  12        7.50        4.14      1.95 o
   3 -10  12        9.56        5.39      2.21 o
   4 -10  12        1.11       -2.30      2.30 o
   5 -10  12        0.24        5.52      4.60 o
   6 -10  12        0.92        3.68      4.60 o
   7 -10  12        4.52        8.29      5.52 o
  -6  -9  12        0.16       -2.07      2.37 o
  -5  -9  12        1.39        2.45      2.31 o
  -4  -9  12        0.60        2.30      1.89 o
  -3  -9  12        3.78        7.36      2.21 o
  -2  -9  12        0.12        0.92      1.59 o
  -1  -9  12      119.73      120.20      7.25 o
   0  -9  12       49.31       43.70      2.98 o
   1  -9  12       25.19       25.87      2.41 o
   2  -9  12       31.94       28.68      2.66 o
   3  -9  12        0.87        0.00      1.41 o
   4  -9  12        0.38        2.24      3.68 o
   5  -9  12       81.05       81.01      8.29 o
   6  -9  12        4.51        0.00      3.68 o
   7  -9  12       10.92        7.36      4.60 o
  -7  -8  12        1.48        2.45      2.47 o
  -6  -8  12        0.38       -1.42      1.80 o
  -5  -8  12       19.30       19.16      2.66 o
  -4  -8  12        0.35       -1.04      1.46 o
  -3  -8  12        0.22       -0.14      1.41 o
  -2  -8  12       19.03       15.17      1.93 o
  -1  -8  12       16.72       20.29      1.65 o
   0  -8  12       50.23       42.72      3.60 o
   1  -8  12       47.81       46.73      2.80 o
   2  -8  12       37.57       30.45      5.44 o
   3  -8  12       42.13       38.07      2.80 o
   4  -8  12        0.96        1.06      1.77 o
   5  -8  12        2.52        4.60      3.68 o
   6  -8  12        1.06        2.76      3.68 o
   7  -8  12        4.54        4.60      4.60 o
  -8  -7  12        8.01        7.20      3.54 o
  -7  -7  12        0.38        2.15      2.18 o
  -6  -7  12        6.29        7.36      2.27 o
  -5  -7  12       28.20       31.56      2.62 o
  -4  -7  12       91.60       91.86      3.64 o
  -3  -7  12        2.29        3.31      1.46 o
  -2  -7  12       89.41       85.84      2.53 o
  -1  -7  12       28.27       37.00      2.10 o
   0  -7  12        9.88       11.12      1.56 o
   1  -7  12        0.00       -0.09      1.08 o
   2  -7  12       63.09       52.56      2.80 o
   3  -7  12        0.97        0.46      1.18 o
   4  -7  12      380.98      396.22      9.42 o
   5  -7  12       77.84       82.64     13.35 o
   6  -7  12       18.41       21.00      2.47 o
   7  -7  12       17.58       25.99      4.56 o
   8  -7  12       12.43        8.95      3.54 o
  -8  -6  12        8.30       11.88      3.68 o
  -7  -6  12        2.01        2.06      1.99 o
  -6  -6  12       20.22       23.51      2.80 o
  -5  -6  12       10.00        9.22      1.62 o
  -4  -6  12       53.14       46.26      2.52 o
  -3  -6  12      177.49      176.61      8.77 o
  -2  -6  12      164.67      172.03      5.15 o
  -1  -6  12      159.63      148.05      3.58 o
   0  -6  12       12.68        9.96      1.59 o
   1  -6  12      119.15      117.54      3.64 o
   2  -6  12      350.98      347.29      7.64 o
   3  -6  12      182.23      186.93      4.75 o
   4  -6  12      168.76      193.33      4.98 o
   5  -6  12        0.25        2.21      1.53 o
   6  -6  12        7.17        6.08      2.08 o
   7  -6  12       12.16        9.67      3.25 o
   8  -6  12        1.46        5.98      4.14 o
  -9  -5  12        5.95        9.21      6.44 o
  -8  -5  12        0.92        5.11      2.88 o
  -7  -5  12        5.45        4.40      3.86 o
  -6  -5  12       14.29       18.60      5.38 o
  -5  -5  12        0.03        1.14      1.26 o
  -4  -5  12       25.27       25.49      2.03 o
  -3  -5  12        0.62        1.11      1.12 o
  -2  -5  12      181.02      180.75      3.95 o
  -1  -5  12       80.46       72.46      1.99 o
   0  -5  12        3.47        0.79      1.20 o
   1  -5  12      596.97      570.31     10.38 o
   2  -5  12       80.14       86.94      2.81 o
   3  -5  12       33.69       29.71      1.83 o
   4  -5  12        5.92        5.45      1.41 o
   5  -5  12        1.99        0.38      1.26 o
   6  -5  12        4.41        7.79      1.86 o
   7  -5  12        1.69        5.52      2.88 o
   8  -5  12        9.53        7.36      3.25 o
  -9  -4  12        0.05        0.10      2.88 o
  -8  -4  12        0.76        1.88      1.99 o
  -7  -4  12        3.17        1.08      1.99 o
  -6  -4  12       19.21       23.54      2.92 o
  -5  -4  12      129.99      132.86      5.98 o
  -4  -4  12       91.54       93.80      3.39 o
  -3  -4  12      185.35      180.98      4.79 o
  -2  -4  12      138.14      133.65      3.18 o
  -1  -4  12       29.17       32.47      1.29 o
   0  -4  12      201.13      209.00      5.03 o
   1  -4  12      300.02      277.16      5.80 o
   2  -4  12       28.35       25.98      1.58 o
   3  -4  12      190.58      161.76      4.85 o
   4  -4  12       30.13       28.42      1.85 o
   5  -4  12        9.13        8.54      1.99 o
   6  -4  12       10.48       10.05      1.59 o
   7  -4  12       65.48       61.98      4.19 o
   8  -4  12        3.17        0.92      2.44 o
  -9  -3  12        6.00       11.13      3.20 o
  -8  -3  12        2.90        1.43      2.94 o
  -7  -3  12       79.53       77.13      4.29 o
  -6  -3  12        0.04        2.03      1.46 o
  -5  -3  12       75.22       74.43      3.04 o
  -4  -3  12        6.81        5.09      1.26 o
  -3  -3  12       98.31      103.89      2.72 o
  -2  -3  12        2.63        0.78      0.76 o
  -1  -3  12      639.33      623.34      8.15 o
   0  -3  12      188.60      183.77      3.19 o
   1  -3  12       50.44       47.15      2.56 o
   2  -3  12       36.90       34.43      1.63 o
   3  -3  12       47.31       44.80      2.52 o
   4  -3  12      202.71      192.25      4.72 o
   5  -3  12       45.05       39.50      2.26 o
   6  -3  12        0.24        0.14      2.30 o
   7  -3  12       19.28        9.51      2.66 o
   8  -3  12       11.09       16.86      4.19 o
  -9  -2  12        0.00        2.19      2.37 o
  -8  -2  12       40.64       45.19      3.74 o
  -7  -2  12        0.30        0.50      1.73 o
  -6  -2  12        8.90        9.78      1.62 o
  -5  -2  12       49.73       49.54      2.62 o
  -4  -2  12        0.58        2.10      1.02 o
  -3  -2  12      272.01      283.29      4.92 o
  -2  -2  12       31.99       34.32      1.18 o
  -1  -2  12       25.04       21.69      1.24 o
   0  -2  12      650.81      646.36      7.96 o
   1  -2  12       28.14       26.30      1.29 o
   2  -2  12      567.83      558.78      7.69 o
   3  -2  12      186.95      186.28      4.45 o
   4  -2  12        3.40        0.96      1.28 o
   5  -2  12        0.10        0.05      1.19 o
   6  -2  12       51.08       55.56      2.96 o
   7  -2  12        0.17        6.03      3.68 o
   8  -2  12       12.55       15.19      3.91 o
 -10  -1  12        0.12        0.92      3.06 o
  -9  -1  12       47.52       47.30      5.09 o
  -8  -1  12       13.24       15.27      2.63 o
  -7  -1  12        3.74        3.42      2.05 o
  -6  -1  12       32.09       28.11      2.14 o
  -5  -1  12       46.58       54.95      3.32 o
  -4  -1  12       86.12       80.58      2.66 o
  -3  -1  12      128.32      124.29      2.41 o
  -2  -1  12       57.38       51.63      1.27 o
  -1  -1  12      103.34      108.26      1.88 o
   0  -1  12      445.33      414.27      5.09 o
   1  -1  12      131.24      141.25      2.97 o
   2  -1  12      157.98      154.94      3.68 o
   3  -1  12       73.20       65.40      3.68 o
   4  -1  12      502.09      505.54      9.96 o
   5  -1  12        1.58        2.33      1.26 o
   6  -1  12        0.39       -0.79      2.30 o
   7  -1  12        2.59        0.92      2.37 o
   8  -1  12        3.35        5.94      3.54 o
 -10   0  12        2.22        4.27      3.54 o
  -9   0  12       40.76       42.60      4.06 o
  -8   0  12       21.09       21.64      2.91 o
  -7   0  12        0.21       -0.44      1.12 o
  -6   0  12       32.93       35.75      2.07 o
  -5   0  12      175.15      174.31      4.22 o
  -4   0  12       31.21       31.60      1.63 o
  -3   0  12       74.44       75.20      1.85 o
  -2   0  12       88.76       86.93      1.90 o
  -1   0  12       63.81       58.49      1.55 o
   0   0  12       12.45        7.86      0.86 o
   1   0  12       74.02       76.77      2.40 o
   2   0  12      235.80      218.86      4.72 o
   3   0  12       21.48       15.57      1.83 o
   4   0  12      122.98      118.22      3.92 o
   5   0  12       50.81       50.38      3.19 o
   6   0  12        3.46        5.06      2.60 o
   7   0  12        2.50        4.19      2.88 o
   8   0  12        4.01        9.21      5.52 o
 -10   1  12       10.02        4.97      3.06 o
  -9   1  12        6.16       10.15      3.25 o
  -8   1  12        0.34        0.65      1.62 o
  -7   1  12       18.39       15.33      1.64 o
  -6   1  12       11.41        7.39      1.48 o
  -5   1  12       55.77       55.12      2.49 o
  -4   1  12       27.83       30.49      1.85 o
  -3   1  12       68.66       73.31      1.98 o
  -2   1  12        2.79        2.63      0.71 o
  -1   1  12      159.64      153.47      2.63 o
   0   1  12        9.31        4.77      0.86 o
   1   1  12      833.34      822.15     12.82 o
   2   1  12      186.74      181.74      5.03 o
   3   1  12       14.53       15.25      1.83 o
   4   1  12      230.60      224.55      6.06 o
   5   1  12       10.66       14.32      2.80 o
   6   1  12        3.10        2.88      5.06 o
   7   1  12       54.37       67.97      6.44 o
 -10   2  12        6.62        6.44      5.06 o
  -9   2  12        0.77       -0.47      1.62 o
  -8   2  12        6.38        7.33      1.87 o
  -7   2  12        0.00       -0.42      1.51 o
  -6   2  12       36.48       35.55      2.52 o
  -5   2  12       20.49       19.92      1.67 o
  -4   2  12      131.07      126.04      3.02 o
  -3   2  12       81.68       86.17      2.13 o
  -2   2  12       46.30       47.46      1.46 o
  -1   2  12      111.89      133.53      3.77 o
   0   2  12       91.35       83.44      2.86 o
   1   2  12      169.51      153.87      3.82 o
   2   2  12      123.27      121.82      4.12 o
   3   2  12       65.06       68.05      3.17 o
   4   2  12       11.93       13.72      1.83 o
   5   2  12        7.52        8.14      2.44 o
   6   2  12        2.33        4.40      5.98 o
   7   2  12        1.11        6.44      3.54 o
 -10   3  12        1.63       -1.96      2.37 o
  -9   3  12        0.14        0.17      1.67 o
  -8   3  12       14.24       12.04      2.23 o
  -7   3  12       14.48       12.56      1.74 o
  -6   3  12       13.95        5.64      1.58 o
  -5   3  12        0.15        0.16      1.33 o
  -4   3  12       12.29       10.92      1.30 o
  -3   3  12        2.52        2.16      0.82 o
  -2   3  12        6.31        6.19      0.78 o
  -1   3  12       12.05       12.57      1.19 o
   0   3  12       42.85       39.14      1.72 o
   1   3  12       29.48       20.61      1.95 o
   2   3  12        1.27        0.00      1.21 o
   3   3  12       29.04       28.32      2.32 o
   4   3  12       31.11       33.49      3.19 o
   5   3  12        9.24        3.27      2.88 o
   6   3  12        0.08       -3.22      5.52 o
   7   3  12       23.57       32.65      4.85 o
 -10   4  12        0.14        2.03      3.06 o
  -9   4  12        0.41       -1.04      1.67 o
  -8   4  12        3.30        4.28      1.75 o
  -7   4  12        0.20        0.95      1.21 o
  -6   4  12       46.90       35.46      2.98 o
  -5   4  12       40.40       38.52      2.98 o
  -4   4  12      251.91      244.79      5.23 o
  -3   4  12       12.13       13.33      1.13 o
  -2   4  12        1.26        0.05      0.78 o
  -1   4  12       17.14       13.52      1.30 o
   0   4  12       17.43       17.11      1.58 o
   1   4  12       12.95       10.98      1.44 o
   2   4  12      186.31      162.50      5.45 o
   3   4  12       97.84       91.53      3.64 o
   4   4  12       26.23       29.13      4.63 o
   5   4  12        7.39        6.96      3.68 o
   6   4  12       47.93       58.93      5.86 o
 -10   5  12        1.44        1.66      3.06 o
  -9   5  12        6.60        5.71      3.68 o
  -8   5  12       42.30       40.34      3.19 o
  -7   5  12       25.52       22.28      2.37 o
  -6   5  12       22.44       17.94      1.97 o
  -5   5  12       12.88       13.10      1.50 o
  -4   5  12      256.16      239.89      7.97 o
  -3   5  12        6.85        4.27      1.02 o
  -2   5  12       26.34       31.65      1.76 o
  -1   5  12       11.84        4.74      1.40 o
   0   5  12        1.43       -0.26      1.15 o
   1   5  12       15.51       13.85      1.53 o
   2   5  12      152.40      160.13      5.58 o
   3   5  12        4.48        5.88      1.68 o
   4   5  12        1.53        0.92      2.21 o
   5   5  12        9.73       10.63      4.60 o
   6   5  12        8.81        9.70      4.19 o
 -10   6  12        1.73        0.55      3.06 o
  -9   6  12        0.02        3.48      2.88 o
  -8   6  12        3.50        1.00      2.37 o
  -7   6  12       35.34       30.61      3.10 o
  -6   6  12       61.45       56.78      2.93 o
  -5   6  12       17.59       19.52      1.82 o
  -4   6  12       36.09       35.53      2.07 o
  -3   6  12       32.54       32.68      1.96 o
  -2   6  12       26.78       27.81      1.63 o
  -1   6  12        0.29       -0.78      0.97 o
   0   6  12       14.52       13.02      1.64 o
   1   6  12       12.99       15.86      1.86 o
   2   6  12       23.05       23.25      2.32 o
   3   6  12        1.35       -1.18      5.06 o
   4   6  12        3.69        0.51      3.68 o
   5   6  12        1.59        8.70      3.54 o
 -10   7  12        0.00       -4.60      5.52 o
  -9   7  12       15.44       15.26      3.54 o
  -8   7  12       28.43       28.78      4.06 o
  -7   7  12       17.53       16.87      2.98 o
  -6   7  12        1.25        1.94      1.99 o
  -5   7  12        9.35        3.78      1.48 o
  -4   7  12        3.22        2.03      1.19 o
  -3   7  12      224.09      221.24      4.66 o
  -2   7  12      140.89      149.34      3.62 o
  -1   7  12       42.16       44.18      4.12 o
   0   7  12        9.83        9.83      1.58 o
   1   7  12        5.03        7.82      1.64 o
   2   7  12        0.01        1.06      1.68 o
   3   7  12       37.28       36.41      4.56 o
   4   7  12        4.63        4.60      3.68 o
   5   7  12        9.13       15.19      3.91 o
  -9   8  12        0.31       -0.92      3.68 o
  -8   8  12       16.24       14.55      3.54 o
  -7   8  12       56.42       66.76      4.29 o
  -6   8  12       12.32       12.10      2.68 o
  -5   8  12        0.02        0.07      1.73 o
  -4   8  12       97.26      108.05      3.83 o
  -3   8  12        2.10        0.48      1.13 o
  -2   8  12      200.99      209.22      5.31 o
  -1   8  12        0.36        1.15      1.84 o
   0   8  12        2.14       -0.42      1.68 o
   1   8  12       16.79       20.51      2.07 o
   2   8  12        9.17        8.39      3.22 o
   3   8  12        6.41        9.04      6.90 o
   4   8  12        0.11       -0.82      3.22 o
  -9   9  12        0.16        0.00      3.68 o
  -8   9  12        4.34        0.00      3.68 o
  -7   9  12       17.06       11.47      3.54 o
  -6   9  12       62.05       67.39      4.29 o
  -5   9  12        1.21       -1.68      1.68 o
  -4   9  12       48.99       52.24      2.75 o
  -3   9  12       14.11       13.71      1.69 o
  -2   9  12       12.67       10.82      2.23 o
  -1   9  12        1.08       -1.34      1.75 o
   0   9  12        0.44        1.84      2.13 o
   1   9  12        0.13       -0.92      2.13 o
   2   9  12        9.69       13.72      3.54 o
   3   9  12        0.00       -2.88      2.88 o
  -8  10  12        1.24        7.36      4.60 o
  -7  10  12        1.42        6.44      3.68 o
  -6  10  12        1.11        7.92      4.14 o
  -5  10  12        0.81        1.84      2.13 o
  -4  10  12        0.28       -1.20      1.89 o
  -3  10  12       14.54       17.29      1.96 o
  -2  10  12        7.92        4.74      3.51 o
  -1  10  12        0.01       -0.85      3.49 o
   0  10  12        3.81       -0.07      4.32 o
   1  10  12        2.65       -1.42      2.44 o
   2  10  12        3.90        5.61      4.14 o
  -7  11  12        0.59        1.84      3.68 o
  -6  11  12        4.25        3.68      3.68 o
  -5  11  12        0.41        0.69      2.37 o
  -4  11  12        0.53       -0.46      2.37 o
  -3  11  12        2.65        7.16      2.88 o
  -2  11  12        2.99       -0.31      2.88 o
  -1  11  12        5.70        5.06      3.25 o
   0  11  12        6.36        6.34      3.23 o
   1  11  12        2.25        0.75      3.54 o
  -6  12  12        1.58        2.76      3.68 o
  -5  12  12        4.77       10.13      3.68 o
  -3  12  12        4.81       -1.84      4.60 o
  -2  12  12        0.32       -1.84      4.60 o
  -1  12  12        0.58       -4.60      4.60 o
   0  12  12        0.00       -3.68      4.60 o
  -3  13  12        0.33       -2.76      4.60 o
   1 -14  13        6.18        2.76      4.60 o
  -2 -13  13       17.00       18.41      5.52 o
  -1 -13  13        1.59        5.22      2.88 o
   0 -13  13       18.56       21.81      3.91 o
   1 -13  13        0.12       -2.37      2.37 o
   2 -13  13       32.86       32.91      4.19 o
   3 -13  13        7.13        7.00      4.14 o
   4 -13  13        3.70        6.95      3.54 o
  -3 -12  13       14.16       11.97      4.60 o
  -2 -12  13       36.46       58.92      7.36 o
  -1 -12  13       17.51       17.37      3.54 o
   0 -12  13       20.86       23.29      7.36 o
   1 -12  13        8.78        9.31      2.88 o
   2 -12  13        3.03        0.35      4.14 o
   3 -12  13        1.48        7.67      2.88 o
   4 -12  13        0.24        0.69      4.60 o
   5 -12  13       14.42       16.58      3.75 o
  -4 -11  13       10.72        8.84      3.06 o
  -3 -11  13        1.63        4.60      3.68 o
  -2 -11  13        4.68        2.76      2.76 o
  -1 -11  13       20.87       18.25      3.25 o
   0 -11  13        4.52        1.71      2.21 o
   1 -11  13        0.08       -1.84      2.21 o
   2 -11  13        0.74        0.26      2.21 o
   3 -11  13        3.66       -0.46      5.52 o
   4 -11  13        1.43        0.92      2.76 o
   5 -11  13        2.46       -0.92      3.68 o
   6 -11  13        0.96        0.92      4.60 o
  -5 -10  13        0.03       -0.39      2.21 o
  -4 -10  13       31.00       56.45      5.98 o
  -3 -10  13        0.69       -2.76      2.76 o
  -2 -10  13       22.25       13.18      2.88 o
  -1 -10  13       12.59        9.94      1.89 o
   0 -10  13       10.04        5.43      1.89 o
   1 -10  13       14.28       13.81      2.88 o
   2 -10  13        1.77        1.18      2.21 o
   3 -10  13        0.41       -0.26      2.21 o
   4 -10  13        1.19        1.96      2.37 o
   5 -10  13        5.76        3.34      3.22 o
   6 -10  13        2.24        2.76      4.60 o
  -6  -9  13        3.43        5.71      3.06 o
  -5  -9  13        0.00       -1.56      1.89 o
  -4  -9  13        0.11        1.45      2.21 o
  -3  -9  13       12.49        8.75      2.60 o
  -2  -9  13       51.18       58.11      4.19 o
  -1  -9  13        2.88        3.99      1.59 o
   0  -9  13       70.82       70.31      3.72 o
   1  -9  13       52.16       50.33      3.34 o
   2  -9  13        3.67        3.68      2.21 o
   3  -9  13        3.87        0.53      2.76 o
   4  -9  13       15.96       22.88      3.54 o
   5  -9  13        1.64       -2.76      2.76 o
   6  -9  13        0.03       -3.68      3.68 o
   7  -9  13        6.05        1.84      4.60 o
  -7  -8  13        1.78        1.33      3.68 o
  -6  -8  13       18.31       21.41      3.10 o
  -5  -8  13        0.08        0.00      1.89 o
  -4  -8  13        3.50        1.13      1.41 o
  -3  -8  13       35.27       37.59      2.80 o
  -2  -8  13        3.34        2.62      1.41 o
  -1  -8  13        5.72        3.68      1.59 o
   0  -8  13        6.99        5.22      1.59 o
   1  -8  13       13.82       12.61      2.13 o
   2  -8  13        0.18       -0.39      1.39 o
   3  -8  13       18.23       14.67      2.13 o
   4  -8  13        0.01        0.46      1.95 o
   5  -8  13        3.39       11.05      4.60 o
   6  -8  13        9.15        5.52      4.60 o
   7  -8  13       32.80       45.70     11.05 o
  -7  -7  13        4.12       -0.66      2.21 o
  -6  -7  13       24.39       25.08      3.10 o
  -5  -7  13        3.22        2.83      1.56 o
  -4  -7  13       22.07       21.96      2.39 o
  -3  -7  13       69.38       72.00      3.32 o
  -2  -7  13       53.46       54.42      2.76 o
  -1  -7  13      488.61      448.81      8.95 o
   0  -7  13       94.45       86.40      3.32 o
   1  -7  13      113.73       92.14      3.45 o
   2  -7  13       98.25       89.30      3.87 o
   3  -7  13      136.30      156.80      5.07 o
   4  -7  13       28.08       35.11      2.55 o
   5  -7  13        1.50       -2.76      2.76 o
   6  -7  13        5.38        6.34      2.88 o
   7  -7  13        7.59       10.74      7.36 o
  -8  -6  13        1.55        3.38      2.47 o
  -7  -6  13        1.69        3.02      2.54 o
  -6  -6  13       37.87       42.66      3.45 o
  -5  -6  13       11.13       10.10      1.75 o
  -4  -6  13       52.35       54.78      2.86 o
  -3  -6  13       87.71       80.10      2.85 o
  -2  -6  13      648.80      629.93      9.23 o
  -1  -6  13      103.24      110.96      3.64 o
   0  -6  13        5.58       10.22      1.56 o
   1  -6  13       46.57       45.55      3.46 o
   2  -6  13       28.25       31.82      2.03 o
   3  -6  13      364.38      343.87      7.38 o
   4  -6  13       29.31       21.85      2.44 o
   5  -6  13        2.61        1.84      1.50 o
   6  -6  13       11.13        5.01      4.60 o
   7  -6  13        1.16        0.41      2.88 o
  -8  -5  13        1.62        3.78      2.88 o
  -7  -5  13        3.51        1.38      1.89 o
  -6  -5  13        2.68        1.59      1.73 o
  -5  -5  13        2.22        0.92      1.46 o
  -4  -5  13        5.32        4.30      1.46 o
  -3  -5  13      114.69      133.86      3.50 o
  -2  -5  13       54.55       64.59      1.96 o
  -1  -5  13      285.71      300.35      6.61 o
   0  -5  13      140.75      157.01      4.44 o
   1  -5  13       63.13       55.45      2.50 o
   2  -5  13        1.58        1.75      1.08 o
   3  -5  13      468.84      457.23      8.89 o
   4  -5  13      109.27      102.64      3.84 o
   5  -5  13        8.14        9.02      1.75 o
   6  -5  13        0.49       -1.23      2.13 o
   7  -5  13        1.16        4.14      3.25 o
  -9  -4  13        1.02        0.59      4.60 o
  -8  -4  13        3.25        0.79      2.27 o
  -7  -4  13        3.49        5.06      2.27 o
  -6  -4  13       17.52       18.34      1.98 o
  -5  -4  13        0.38        0.80      1.46 o
  -4  -4  13      164.41      174.43      4.79 o
  -3  -4  13       45.09       44.15      2.12 o
  -2  -4  13        1.61        1.46      0.77 o
  -1  -4  13      775.27      742.48     12.69 o
   0  -4  13        5.35        5.09      1.26 o
   1  -4  13        1.33        0.39      1.12 o
   2  -4  13      233.34      231.61      6.22 o
   3  -4  13      275.18      283.17      6.23 o
   4  -4  13       68.18       68.47      2.96 o
   5  -4  13        0.95        1.38      1.32 o
   6  -4  13       12.80       14.06      2.66 o
   7  -4  13       12.90       12.03      2.66 o
   8  -4  13        5.27        6.88      2.80 o
  -9  -3  13        0.25        0.00      2.37 o
  -8  -3  13        5.56        3.68      2.36 o
  -7  -3  13       22.97       33.96      3.71 o
  -6  -3  13        0.13        0.22      1.26 o
  -5  -3  13       38.93       37.06      2.57 o
  -4  -3  13       66.63       71.26      2.93 o
  -3  -3  13       32.84       31.93      1.75 o
  -2  -3  13       62.29       60.68      1.96 o
  -1  -3  13      611.49      612.14      8.10 o
   0  -3  13      105.44      111.22      3.57 o
   1  -3  13      609.75      611.18      9.19 o
   2  -3  13       75.57       69.55      2.42 o
   3  -3  13       11.35       11.53      1.88 o
   4  -3  13       67.03       65.98      4.30 o
   5  -3  13        1.51        1.40      1.27 o
   6  -3  13        0.61        1.78      2.40 o
   7  -3  13       30.45       37.35      4.90 o
  -9  -2  13        0.00       -0.10      3.22 o
  -8  -2  13        1.76        1.64      2.27 o
  -7  -2  13       39.08       39.68      3.64 o
  -6  -2  13        5.08        4.42      1.46 o
  -5  -2  13       33.94       32.37      2.23 o
  -4  -2  13      104.65      112.46      3.57 o
  -3  -2  13       79.14       69.00      2.59 o
  -2  -2  13       38.45       38.47      1.52 o
  -1  -2  13      286.32      276.61      3.79 o
   0  -2  13      385.72      388.76      6.35 o
   1  -2  13     1424.94     1364.98     18.20 o
   2  -2  13       69.69       70.77      2.85 o
   3  -2  13        2.25       -0.13      1.15 o
   4  -2  13      162.67      172.72      4.58 o
   5  -2  13        6.55        7.22      1.53 o
   6  -2  13        9.99       10.43      2.88 o
   7  -2  13       10.81       14.56      3.54 o
  -9  -1  13       35.20       37.26      5.09 o
  -8  -1  13        5.04        2.86      2.05 o
  -7  -1  13       13.73       10.26      3.50 o
  -6  -1  13        9.49        7.20      1.62 o
  -5  -1  13      196.32      184.08      4.98 o
  -4  -1  13       17.91       17.09      1.37 o
  -3  -1  13        1.89        1.97      0.81 o
  -2  -1  13        8.59       10.25      0.89 o
  -1  -1  13       45.47       44.84      1.25 o
   0  -1  13       35.91       30.32      1.93 o
   1  -1  13       85.72       86.06      2.46 o
   2  -1  13       42.29       35.87      2.07 o
   3  -1  13      199.09      206.23      4.92 o
   4  -1  13        0.00       -0.97      1.26 o
   5  -1  13        0.86       -0.37      1.89 o
   6  -1  13       28.90       24.40      3.91 o
   7  -1  13       15.80       28.36      7.36 o
 -10   0  13       13.06        8.90      3.75 o
  -9   0  13        5.39        3.13      3.06 o
  -8   0  13       16.45       22.06      3.90 o
  -7   0  13        7.12        4.79      2.13 o
  -6   0  13        0.18       -0.18      1.19 o
  -5   0  13        0.37       -0.20      1.04 o
  -4   0  13        0.39        0.20      0.97 o
  -3   0  13      129.20      126.95      2.68 o
  -2   0  13        0.08       -0.43      0.64 o
  -1   0  13      269.71      246.54      3.49 o
   0   0  13      410.04      388.07      6.90 o
   1   0  13        0.08        1.33      1.21 o
   2   0  13      120.81      113.72      4.01 o
   3   0  13      236.61      221.55      5.96 o
   4   0  13       40.57       39.75      3.37 o
   5   0  13        5.91        4.46      2.44 o
   6   0  13        1.79        2.30      2.60 o
   7   0  13       14.72       16.99      4.19 o
 -10   1  13        5.04        3.31      3.06 o
  -9   1  13        3.11        3.68      3.06 o
  -8   1  13       11.88       10.97      2.10 o
  -7   1  13       18.57       19.22      1.96 o
  -6   1  13        1.00        1.33      1.19 o
  -5   1  13        4.28        4.64      1.07 o
  -4   1  13        1.77        2.22      0.97 o
  -3   1  13      337.07      300.94      4.79 o
  -2   1  13      203.34      209.44      3.52 o
  -1   1  13       12.50       14.55      1.24 o
   0   1  13        3.38        5.66      0.97 o
   1   1  13        3.92        1.35      1.26 o
   2   1  13        3.84        7.31      2.52 o
   3   1  13       44.11       52.67      3.19 o
   4   1  13       63.39       49.62      2.89 o
   5   1  13       39.47       34.10      4.19 o
   6   1  13        3.64        2.66      2.88 o
   7   1  13        1.80       -1.94      2.88 o
 -10   2  13       10.76       10.36      3.75 o
  -9   2  13        0.11        0.46      1.79 o
  -8   2  13        0.00       -0.25      1.86 o
  -7   2  13       16.08       13.25      1.57 o
  -6   2  13       10.86       12.43      1.67 o
  -5   2  13       13.96       12.48      1.62 o
  -4   2  13      188.57      184.12      4.98 o
  -3   2  13      273.38      272.33      4.83 o
  -2   2  13        0.04       -0.70      0.70 o
  -1   2  13       40.78       43.55      1.67 o
   0   2  13      137.80      133.71      3.58 o
   1   2  13        5.48       10.22      2.79 o
   2   2  13      627.56      593.83     11.73 o
   3   2  13       71.16       70.58      3.27 o
   4   2  13        1.09        1.74      1.99 o
   5   2  13       15.54       10.13      3.25 o
   6   2  13       11.47       18.94      3.91 o
   7   2  13        0.11       -2.88      2.88 o
 -10   3  13        0.86       -2.15      2.47 o
  -9   3  13        0.57        0.92      2.88 o
  -8   3  13        0.02        1.65      1.62 o
  -7   3  13        0.04       -0.08      1.62 o
  -6   3  13       15.86       10.90      1.52 o
  -5   3  13        0.11        0.65      1.26 o
  -4   3  13       87.43       90.53      2.96 o
  -3   3  13        1.99        1.23      0.97 o
  -2   3  13        1.90        0.70      0.74 o
  -1   3  13       99.81      109.89      2.62 o
   0   3  13       47.79       42.24      2.20 o
   1   3  13       80.85       78.15      3.27 o
   2   3  13      460.50      437.18      9.43 o
   3   3  13       82.51       78.68      4.78 o
   4   3  13       12.94       16.34      2.80 o
   5   3  13        0.03       -0.92      2.76 o
   6   3  13        2.20       -0.10      2.88 o
 -10   4  13        0.26       -1.23      2.88 o
  -9   4  13        0.06        2.15      2.88 o
  -8   4  13       14.68       16.32      2.50 o
  -7   4  13        0.19       -1.30      1.43 o
  -6   4  13       26.33       23.44      2.32 o
  -5   4  13       57.27       52.91      2.79 o
  -4   4  13        0.37       -0.77      0.96 o
  -3   4  13       11.32       10.37      1.24 o
  -2   4  13       17.17       15.24      1.39 o
  -1   4  13        0.14       -0.10      0.97 o
   0   4  13        2.51        1.47      1.19 o
   1   4  13      101.54      103.26      6.51 o
   2   4  13       52.00       50.09      4.52 o
   3   4  13       58.88       55.85      3.87 o
   4   4  13        0.05       -4.14      4.14 o
   5   4  13        7.35        5.11      2.88 o
   6   4  13        0.17        1.10      3.68 o
 -10   5  13        1.15        2.03      3.22 o
  -9   5  13        0.99       -2.37      2.37 o
  -8   5  13        0.36       -0.63      1.67 o
  -7   5  13        9.34        7.15      2.44 o
  -6   5  13       37.12       35.70      3.24 o
  -5   5  13        4.10        3.45      1.86 o
  -4   5  13       13.75       11.53      1.52 o
  -3   5  13        2.43        1.06      0.97 o
  -2   5  13       29.21       26.87      1.52 o
  -1   5  13        3.01        3.17      0.97 o
   0   5  13       12.61       13.37      1.64 o
   1   5  13       19.88       17.40      2.15 o
   2   5  13        9.37        8.05      1.75 o
   3   5  13        0.01       -0.53      2.21 o
   4   5  13        9.95        8.75      3.25 o
   5   5  13        3.75        6.63      3.68 o
  -9   6  13       11.82       15.57      3.75 o
  -8   6  13        1.40        1.20      2.44 o
  -7   6  13        0.16       -0.24      1.99 o
  -6   6  13       18.20       11.33      2.44 o
  -5   6  13       18.93       21.19      2.13 o
  -4   6  13        9.20        9.68      1.75 o
  -3   6  13       20.16       21.28      1.69 o
  -2   6  13       18.49       19.48      1.47 o
  -1   6  13        9.87        4.51      1.75 o
   0   6  13       75.36       82.57      3.38 o
   1   6  13        1.61        4.55      1.53 o
   2   6  13        0.00        0.13      1.56 o
   3   6  13        0.20       -1.38      2.60 o
   4   6  13       31.65       37.89      4.85 o
   5   6  13       27.61       40.05      5.21 o
  -9   7  13        3.63        3.31      3.06 o
  -8   7  13        4.07        2.86      3.67 o
  -7   7  13       46.52       49.61      4.05 o
  -6   7  13       51.99       47.81      3.79 o
  -5   7  13        3.62        2.50      1.56 o
  -4   7  13       24.39       22.91      2.32 o
  -3   7  13        0.35       -0.64      1.00 o
  -2   7  13       49.97       46.15      2.49 o
  -1   7  13        1.20       -1.56      1.56 o
   0   7  13        9.12       10.17      2.80 o
   1   7  13        0.29        1.50      2.06 o
   2   7  13        0.02       -0.46      2.60 o
   3   7  13        3.52        3.68      3.25 o
   4   7  13        0.12        0.00      3.54 o
  -9   8  13        2.13        6.44      4.60 o
  -8   8  13        0.50        1.33      2.88 o
  -7   8  13       26.29       28.28      3.24 o
  -6   8  13       53.98       52.65      4.19 o
  -5   8  13       11.05        7.36      1.91 o
  -4   8  13        0.08        1.19      1.45 o
  -3   8  13       60.47       65.98      2.91 o
  -2   8  13        1.95        1.90      1.44 o
  -1   8  13        8.37        9.04      2.15 o
   0   8  13       38.11       41.30      3.22 o
   1   8  13        5.46        5.06      3.25 o
   2   8  13        5.95       11.21      3.54 o
   3   8  13        3.08        3.22      3.25 o
   4   8  13        0.00       -0.50      3.54 o
  -8   9  13        4.77        3.68      3.68 o
  -7   9  13        0.22        2.76      3.68 o
  -6   9  13        2.27        1.09      2.11 o
  -5   9  13        7.62       11.21      2.13 o
  -4   9  13        0.00        1.10      2.26 o
  -3   9  13        1.78        2.95      1.83 o
  -2   9  13        6.28        7.42      2.15 o
  -1   9  13        8.82        7.36      2.66 o
   0   9  13        0.26        2.20      2.44 o
   1   9  13        0.76       -2.30      3.25 o
   2   9  13       14.34        6.44      5.06 o
   3   9  13        0.03       -2.88      2.88 o
  -8  10  13       30.36       23.01      5.52 o
  -7  10  13       13.11        8.29      4.60 o
  -6  10  13        3.12        0.92      3.68 o
  -5  10  13       10.07       15.40      2.63 o
  -4  10  13        4.77        2.70      1.91 o
  -3  10  13        3.77        1.05      3.22 o
  -2  10  13        2.95        3.47      2.44 o
  -1  10  13        0.01       -1.32      2.27 o
   0  10  13        6.13        3.68      2.66 o
   1  10  13       28.38       30.27      4.56 o
   2  10  13        0.02       -2.88      2.88 o
  -7  11  13        0.21        0.00      3.68 o
  -6  11  13        0.35       -2.76      2.76 o
  -5  11  13        0.42        2.76      2.76 o
  -3  11  13        1.48        0.41      2.88 o
  -2  11  13        1.60        1.43      3.68 o
  -1  11  13        5.34       11.05      3.91 o
   0  11  13        6.28        5.98      3.91 o
   1  11  13        0.00       -3.22      3.22 o
  -5  12  13        0.04        0.00      2.76 o
  -3  12  13        0.16        0.00      4.60 o
  -2  12  13        8.74        5.52      5.52 o
  -1  12  13        0.03       -1.84      4.60 o
  -1 -13  14       19.75       31.36      4.19 o
   0 -13  14        0.90        2.15      2.88 o
   1 -13  14        1.73        0.92      2.88 o
   2 -13  14        0.08        3.17      3.68 o
   3 -13  14        2.48        4.05      3.06 o
  -3 -12  14        2.73        0.00      3.68 o
  -2 -12  14        2.57        3.68      3.68 o
  -1 -12  14        2.47        6.55      3.22 o
   0 -12  14       45.43       64.79      7.82 o
   1 -12  14        0.13       -0.46      2.60 o
   2 -12  14        0.29       -0.81      2.37 o
   3 -12  14       16.16       16.52      4.14 o
   4 -12  14       13.19       13.84      4.60 o
  -4 -11  14        2.70       -2.76      3.68 o
  -3 -11  14       19.74       22.09      4.60 o
  -2 -11  14        0.12       -1.84      2.76 o
  -1 -11  14       18.87       26.63      3.91 o
   0 -11  14        0.45        1.71      2.21 o
   1 -11  14        7.48        9.00      2.88 o
   2 -11  14       23.76       32.95      4.19 o
   3 -11  14        0.71       -2.21      2.21 o
   4 -11  14        0.64       -2.21      2.21 o
   5 -11  14        2.63       -1.04      5.98 o
  -5 -10  14       10.52       16.57      4.60 o
  -4 -10  14        4.14       -1.84      2.76 o
  -3 -10  14       18.89       15.65      4.60 o
  -2 -10  14        1.53        1.84      2.76 o
  -1 -10  14       15.23       23.13      6.44 o
   0 -10  14       17.44       10.64      2.88 o
   1 -10  14       17.50       11.35      2.88 o
   2 -10  14        2.99        2.50      2.21 o
   3 -10  14        3.46        2.37      2.21 o
   4 -10  14        1.16        1.50      3.22 o
   5 -10  14       14.44       16.57      5.52 o
   6 -10  14       14.80       18.41      6.44 o
  -6  -9  14        0.28        2.15      2.88 o
  -5  -9  14        3.65        6.24      2.88 o
  -4  -9  14        6.94        9.21      2.88 o
  -3  -9  14        5.92        6.44      2.76 o
  -2  -9  14        0.02        1.84      2.76 o
  -1  -9  14        0.85       -0.84      1.73 o
   0  -9  14        9.58        9.99      1.89 o
   1  -9  14        5.11        2.30      1.95 o
   2  -9  14        3.07       -0.46      1.95 o
   3  -9  14        0.31       -1.65      1.65 o
   4  -9  14        9.33        6.21      2.37 o
   5  -9  14        0.34       -3.68      3.68 o
   6  -9  14        0.01       -0.92      3.68 o
  -6  -8  14       53.94       64.72      4.58 o
  -5  -8  14        5.57        9.27      2.27 o
  -4  -8  14        8.47        9.07      2.27 o
  -3  -8  14        1.92        3.22      2.37 o
  -2  -8  14       32.04       24.34      4.14 o
  -1  -8  14        4.01        0.26      1.36 o
   0  -8  14       45.35       37.82      2.66 o
   1  -8  14        2.20       -0.66      1.34 o
   2  -8  14        6.22        2.24      3.68 o
   3  -8  14       16.15       14.58      2.88 o
   4  -8  14        6.10        6.79      4.14 o
   5  -8  14       39.40       39.58      6.44 o
   6  -8  14        1.74        3.68      4.60 o
   7  -8  14        3.33        4.94      3.54 o
  -7  -7  14        0.03        1.74      3.22 o
  -6  -7  14        3.17        1.84      3.04 o
  -5  -7  14       39.65       33.60      2.92 o
  -4  -7  14        1.32        2.49      1.26 o
  -3  -7  14       66.64       61.87      3.34 o
  -2  -7  14       34.99       29.92      3.68 o
  -1  -7  14        0.04       -0.82      1.21 o
   0  -7  14        4.14        1.41      1.26 o
   1  -7  14       21.07       21.25      2.03 o
   2  -7  14       12.85        9.12      1.73 o
   3  -7  14       60.14       47.59      3.75 o
   4  -7  14       12.18        3.68      3.68 o
   5  -7  14       43.40       56.15      7.36 o
   6  -7  14       24.04       25.25      4.19 o
   7  -7  14        5.34       10.21      4.14 o
  -8  -6  14        4.31        6.81      3.06 o
  -7  -6  14       15.46       15.07      2.80 o
  -6  -6  14        0.02       -2.12      2.97 o
  -5  -6  14        0.65       -1.41      1.46 o
  -4  -6  14        2.04        1.77      1.35 o
  -3  -6  14       39.44       41.03      2.12 o
  -2  -6  14       46.14       47.36      2.98 o
  -1  -6  14       13.52       16.08      2.13 o
   0  -6  14      178.12      164.84      4.57 o
   1  -6  14       13.77       10.67      2.42 o
   2  -6  14       35.75       40.39      2.50 o
   3  -6  14       32.32       25.40      2.42 o
   4  -6  14       36.43       38.66      5.52 o
   5  -6  14        0.09       -2.76      2.76 o
   6  -6  14        0.01       -2.65      5.06 o
   7  -6  14        3.44       10.51      5.98 o
  -8  -5  14       10.45       12.51      3.75 o
  -7  -5  14        3.94        5.42      2.41 o
  -6  -5  14       37.54       39.30      3.97 o
  -5  -5  14        4.31        4.99      1.62 o
  -4  -5  14      172.03      170.35      4.91 o
  -3  -5  14        5.73        3.92      1.04 o
  -2  -5  14       94.73       96.10      3.34 o
  -1  -5  14      288.41      280.63      6.38 o
   0  -5  14      212.24      213.95      7.20 o
   1  -5  14       86.09       87.52      3.27 o
   2  -5  14      232.92      255.27      6.70 o
   3  -5  14      121.35      116.67      4.20 o
   4  -5  14       26.74       21.38      3.45 o
   5  -5  14       15.57       17.55      3.27 o
   6  -5  14       23.93       22.47      3.34 o
   7  -5  14        5.18        5.61      3.54 o
  -8  -4  14        1.87        1.04      2.37 o
  -7  -4  14        0.26        4.21      2.27 o
  -6  -4  14       74.33       79.02      4.41 o
  -5  -4  14      126.54      137.92      4.51 o
  -4  -4  14        1.62       -0.44      1.12 o
  -3  -4  14       53.00       48.99      2.46 o
  -2  -4  14       12.67        8.96      1.10 o
  -1  -4  14        1.20       -0.05      1.46 o
   0  -4  14      365.04      365.15      9.83 o
   1  -4  14      289.63      284.08      6.26 o
   2  -4  14       65.83       73.04      2.46 o
   3  -4  14       25.96       21.02      2.01 o
   4  -4  14        3.48        2.37      1.24 o
   5  -4  14       97.75      101.37      5.12 o
   6  -4  14       11.49       20.99      3.21 o
   7  -4  14       19.54       23.27      3.34 o
  -9  -3  14        0.00       -1.29      5.52 o
  -8  -3  14       12.46        9.65      2.55 o
  -7  -3  14       27.82       36.19      3.97 o
  -6  -3  14        1.63        0.35      2.74 o
  -5  -3  14        1.50       -0.43      1.26 o
  -4  -3  14      270.63      267.34      6.50 o
  -3  -3  14      111.34      119.04      3.86 o
  -2  -3  14      176.77      171.36      4.87 o
  -1  -3  14      403.23      392.36      7.03 o
   0  -3  14      274.31      287.63      5.22 o
   1  -3  14        4.77        6.40      1.09 o
   2  -3  14       42.21       41.90      3.09 o
   3  -3  14        0.82       -1.15      1.15 o
   4  -3  14        5.56        5.73      1.63 o
   5  -3  14        7.43       12.64      2.44 o
   6  -3  14       17.86       22.17      3.19 o
   7  -3  14        0.01        1.02      3.22 o
  -9  -2  14        3.87        5.71      3.68 o
  -8  -2  14       12.01        5.64      2.36 o
  -7  -2  14       21.84       21.73      4.25 o
  -6  -2  14        8.77        7.49      1.75 o
  -5  -2  14        2.67        2.76      1.26 o
  -4  -2  14        8.47        6.88      1.46 o
  -3  -2  14       20.74       18.47      1.62 o
  -2  -2  14        2.23        1.27      0.60 o
  -1  -2  14      740.02      748.53      9.19 o
   0  -2  14       98.80      104.14      2.81 o
   1  -2  14       58.71       51.61      2.74 o
   2  -2  14       14.51        7.49      1.74 o
   3  -2  14        9.83        7.97      1.58 o
   4  -2  14       22.73       25.12      2.07 o
   5  -2  14       63.36       70.40      4.25 o
   6  -2  14        2.70        2.25      2.88 o
   7  -2  14        6.19        3.87      3.68 o
  -9  -1  14        1.95        4.05      3.06 o
  -8  -1  14        7.62        8.63      2.36 o
  -7  -1  14       13.87       17.09      2.63 o
  -6  -1  14       68.32       68.84      3.45 o
  -5  -1  14        3.62        3.84      1.29 o
  -4  -1  14      125.89      117.16      3.92 o
  -3  -1  14      287.92      295.51      5.72 o
  -2  -1  14      182.39      183.45      3.13 o
  -1  -1  14       12.98       13.29      1.30 o
   0  -1  14        8.17       11.63      1.24 o
   1  -1  14        1.86        2.62      1.29 o
   2  -1  14      201.10      178.51      4.51 o
   3  -1  14      114.92      113.62      4.10 o
   4  -1  14        0.45        1.04      1.32 o
   5  -1  14       27.75       25.21      5.52 o
   6  -1  14        5.36        3.48      2.88 o
   7  -1  14        2.02       -1.84      2.88 o
  -9   0  14        0.36        0.82      2.88 o
  -8   0  14       10.35       14.20      2.80 o
  -7   0  14       18.90       20.95      2.91 o
  -6   0  14       26.37       25.99      2.07 o
  -5   0  14       72.69       77.78      2.96 o
  -4   0  14       67.65       74.64      2.86 o
  -3   0  14        0.45        0.94      0.87 o
  -2   0  14      670.09      662.93      7.82 o
  -1   0  14      543.41      527.74      7.38 o
   0   0  14      154.85      154.68      3.73 o
   1   0  14       93.51       89.65      3.64 o
   2   0  14        1.46        2.24      1.32 o
   3   0  14        9.63       13.03      1.83 o
   4   0  14       13.22       16.43      3.87 o
   5   0  14        2.04        4.60      2.60 o
   6   0  14       11.86       20.72      4.19 o
   7   0  14        5.20        9.12      3.54 o
  -9   1  14        0.05       -0.23      2.76 o
  -8   1  14        1.20        1.38      1.75 o
  -7   1  14        0.02       -0.07      1.68 o
  -6   1  14       21.87       20.48      1.96 o
  -5   1  14      151.09      154.84      4.12 o
  -4   1  14       34.21       33.27      2.96 o
  -3   1  14      203.87      201.60      3.78 o
  -2   1  14      131.08      130.97      2.66 o
  -1   1  14        5.98        7.33      1.28 o
   0   1  14      140.27      134.40      4.35 o
   1   1  14        4.83        7.86      1.74 o
   2   1  14      851.43      820.12     15.41 o
   3   1  14       67.98       62.85      3.27 o
   4   1  14        0.04       -0.31      2.13 o
   5   1  14        1.49        5.01      4.60 o
   6   1  14        5.50        8.45      3.54 o
 -10   2  14        0.41        5.52      5.52 o
  -9   2  14        4.82        3.99      4.60 o
  -8   2  14        6.64        4.64      2.10 o
  -7   2  14       35.60       34.58      2.86 o
  -6   2  14        0.17       -1.04      1.04 o
  -5   2  14        9.10        6.37      1.48 o
  -4   2  14        0.31       -0.97      1.12 o
  -3   2  14       10.58       11.90      1.24 o
  -2   2  14       16.72       17.77      1.18 o
  -1   2  14       28.42       37.01      1.59 o
   0   2  14       12.60       12.80      1.75 o
   1   2  14      100.76       91.89      3.74 o
   2   2  14      192.48      192.07      5.60 o
   3   2  14      151.42      140.35      4.78 o
   4   2  14        2.49        6.44      2.60 o
   5   2  14        1.13       -0.46      2.60 o
   6   2  14        1.20        1.84      3.25 o
 -10   3  14        1.03        1.84      5.52 o
  -9   3  14        0.03        0.92      2.76 o
  -8   3  14        3.61        0.34      1.83 o
  -7   3  14        3.97        3.23      2.13 o
  -6   3  14       54.98       54.00      2.86 o
  -5   3  14      130.90      130.68      4.53 o
  -4   3  14       36.96       37.10      2.66 o
  -3   3  14       79.70       87.88      3.26 o
  -2   3  14      163.10      155.60      3.13 o
  -1   3  14      182.41      194.77      4.09 o
   0   3  14       34.35       24.27      2.15 o
   1   3  14       16.36       23.85      2.23 o
   2   3  14      103.11       97.86      6.06 o
   3   3  14       55.28       51.70      3.87 o
   4   3  14       18.13       12.39      3.54 o
   5   3  14       61.24       58.13      5.21 o
   6   3  14        1.68       -0.46      4.14 o
  -9   4  14        0.64       -0.31      2.88 o
  -8   4  14        8.51        7.04      1.99 o
  -7   4  14        1.00        1.67      1.83 o
  -6   4  14       36.17       30.14      2.37 o
  -5   4  14        7.69       10.58      1.67 o
  -4   4  14        1.52        1.32      1.04 o
  -3   4  14       31.11       28.50      1.82 o
  -2   4  14       83.95       77.16      2.53 o
  -1   4  14        7.09        8.89      1.56 o
   0   4  14       10.88        9.76      1.75 o
   1   4  14       60.92       62.73      3.27 o
   2   4  14        0.29       -0.23      2.06 o
   3   4  14        6.22        3.68      2.60 o
   4   4  14       45.64       42.62      4.85 o
   5   4  14        2.57        0.00      3.25 o
  -9   5  14        1.32        0.51      4.60 o
  -8   5  14        7.59        8.50      3.06 o
  -7   5  14        0.66        0.00      1.99 o
  -6   5  14       27.74       18.12      2.80 o
  -5   5  14       14.11       17.47      2.66 o
  -4   5  14       17.16       13.70      1.55 o
  -3   5  14        1.07       -0.44      1.15 o
  -2   5  14       52.05       58.61      3.32 o
  -1   5  14       70.67       67.59      3.32 o
   0   5  14      113.32      107.47      4.01 o
   1   5  14        3.21        5.32      2.39 o
   2   5  14       42.73       50.26      3.17 o
   3   5  14        6.82        6.90      3.25 o
   4   5  14        4.78        4.35      3.54 o
   5   5  14       21.52       30.70      4.85 o
  -9   6  14        0.75       -1.84      3.68 o
  -8   6  14        3.56        1.42      2.11 o
  -7   6  14        7.53        0.00      2.39 o
  -6   6  14        2.67       -0.92      3.04 o
  -5   6  14        9.67        4.34      1.83 o
  -4   6  14       32.30       27.34      2.07 o
  -3   6  14        8.44        5.93      1.39 o
  -2   6  14        1.73        1.69      1.49 o
  -1   6  14        1.92       -0.72      1.99 o
   0   6  14       72.85       60.88      3.17 o
   1   6  14       12.62       14.68      2.15 o
   2   6  14        2.83        3.89      2.88 o
   3   6  14        0.72       -0.46      2.60 o
   4   6  14       26.55       34.28      4.56 o
  -9   7  14        3.22        2.03      3.68 o
  -8   7  14        0.51        1.53      2.88 o
  -7   7  14        3.85        1.27      2.44 o
  -6   7  14        0.77        0.75      2.21 o
  -5   7  14       22.18       20.74      2.98 o
  -4   7  14        4.47        2.22      1.39 o
  -3   7  14       12.70        9.88      1.64 o
  -2   7  14        3.89        2.41      1.75 o
  -1   7  14        0.29       -0.23      1.84 o
   0   7  14       42.53       44.21      2.97 o
   1   7  14        1.01        2.68      2.11 o
   2   7  14        6.92        6.26      7.82 o
   3   7  14        6.02       11.05      3.91 o
   4   7  14        4.47        7.36      3.91 o
  -8   8  14        0.21        3.38      3.68 o
  -7   8  14        2.99        1.42      2.11 o
  -6   8  14        0.05       -2.30      2.30 o
  -5   8  14       14.20        9.43      2.55 o
  -4   8  14        0.37        1.79      1.83 o
  -3   8  14        1.24        3.28      1.75 o
  -2   8  14        1.23       -0.19      2.66 o
  -1   8  14       30.36       36.66      3.09 o
   0   8  14        1.54        2.05      3.09 o
   1   8  14        3.42        5.06      3.25 o
   2   8  14        8.27        4.14      3.25 o
   3   8  14        2.36        2.30      3.25 o
  -8   9  14        7.44        3.68      4.60 o
  -7   9  14        5.66        3.68      3.68 o
  -6   9  14        0.62        5.52      3.25 o
  -5   9  14       30.65       33.36      3.34 o
  -4   9  14       16.38       16.98      2.32 o
  -3   9  14       25.90       26.09      2.62 o
  -2   9  14        2.00       -0.21      2.44 o
  -1   9  14        3.82        3.12      3.61 o
   0   9  14        0.45       -0.92      3.25 o
   1   9  14       38.66       53.39      5.50 o
   2   9  14        2.91        2.93      3.54 o
  -7  10  14        1.23        2.76      3.68 o
  -6  10  14        1.97        0.00      2.76 o
  -5  10  14        0.16       -1.84      2.37 o
  -4  10  14        6.58        5.61      4.14 o
  -3  10  14        4.19        3.22      3.25 o
  -2  10  14        7.42        9.95      2.98 o
  -1  10  14        1.02        1.73      2.80 o
   0  10  14       27.74       29.21      5.06 o
   1  10  14        6.37        9.56      7.36 o
  -6  11  14        1.72       -2.76      2.76 o
  -5  11  14        0.21        5.52      3.68 o
  -2  11  14        0.49        0.00      4.60 o
  -1  11  14        4.46        0.00      4.60 o
   0  11  14       12.53       13.81      4.56 o
  -2 -12  15        2.92        5.52      3.68 o
  -1 -12  15        5.76        2.76      3.68 o
   0 -12  15        3.36        0.46      5.52 o
   1 -12  15       25.35       36.99      4.60 o
   2 -12  15       10.18       19.55      4.14 o
   3 -12  15        1.81        2.35      2.88 o
  -3 -11  15        5.31        5.52      3.68 o
  -2 -11  15       10.06       11.97      4.60 o
  -1 -11  15        2.09        5.52      3.68 o
   0 -11  15       35.04       35.15      4.19 o
   1 -11  15        0.20        1.04      5.06 o
   2 -11  15       34.38       39.23      5.98 o
   3 -11  15       19.90       25.53      5.06 o
   4 -11  15        0.01       -2.37      2.37 o
  -5 -10  15        6.14        9.21      4.60 o
  -4 -10  15       21.55       32.22      5.52 o
  -3 -10  15        1.12       -1.84      2.76 o
  -2 -10  15       10.51       11.97      3.68 o
  -1 -10  15        0.03        0.39      2.21 o
   0 -10  15       56.16       61.68      4.85 o
   1 -10  15       22.57       25.05      3.54 o
   2 -10  15        0.63        0.53      2.21 o
   3 -10  15       10.88        9.82      2.88 o
   4 -10  15        7.50        1.38      3.22 o
   5 -10  15        0.00       -3.68      3.68 o
  -5  -9  15        4.60        5.52      3.68 o
  -4  -9  15        3.52        8.29      3.68 o
  -3  -9  15        2.06        3.68      2.76 o
  -2  -9  15        4.14        3.68      2.76 o
  -1  -9  15        2.17        3.68      2.17 o
   0  -9  15        3.06        2.76      1.73 o
   1  -9  15       18.71       12.89      2.88 o
   2  -9  15        8.94       13.09      2.88 o
   3  -9  15       20.50       19.00      3.68 o
   4  -9  15        0.01       -3.68      3.68 o
   5  -9  15        2.02        0.00      3.68 o
   6  -9  15        6.74       -1.84      4.60 o
  -6  -8  15       20.27       34.48      5.11 o
  -5  -8  15        1.15        3.19      1.99 o
  -4  -8  15        0.14        1.05      2.30 o
  -3  -8  15        5.46        6.44      2.60 o
  -2  -8  15        7.54        0.92      2.76 o
  -1  -8  15        7.32        3.43      1.73 o
   0  -8  15        1.74       -0.13      2.36 o
   1  -8  15        1.65       -0.92      1.53 o
   2  -8  15        1.33       -0.74      3.68 o
   3  -8  15       13.66       10.79      2.88 o
   4  -8  15        5.90        8.29      4.60 o
   5  -8  15       20.47       19.33      5.52 o
   6  -8  15        6.15        3.18      3.54 o
  -7  -7  15        0.59        3.68      3.06 o
  -6  -7  15        2.67        2.89      2.27 o
  -5  -7  15        3.24        3.95      2.27 o
  -4  -7  15       20.42       22.88      3.54 o
  -3  -7  15        0.05        1.32      2.21 o
  -2  -7  15       28.62       29.16      5.98 o
  -1  -7  15       87.44       84.89      3.51 o
   0  -7  15        0.01       -1.26      1.26 o
   1  -7  15        0.07       -1.34      1.34 o
   2  -7  15       38.47       35.02      6.90 o
   3  -7  15       28.60       32.88      4.14 o
   4  -7  15        0.01        0.00      2.76 o
   5  -7  15        0.34        2.76      4.14 o
   6  -7  15        0.56       -2.35      2.88 o
  -7  -6  15       17.90       15.04      3.75 o
  -6  -6  15        1.32        0.78      1.99 o
  -5  -6  15        5.02        8.43      1.93 o
  -4  -6  15       30.17       29.39      2.39 o
  -3  -6  15       13.27       12.37      2.88 o
  -2  -6  15       21.33       17.02      3.68 o
  -1  -6  15        8.39        6.51      1.56 o
   0  -6  15       39.79       29.79      2.23 o
   1  -6  15        1.02       -0.05      1.26 o
   2  -6  15        7.43       10.01      2.39 o
   3  -6  15        9.81       11.51      3.25 o
   4  -6  15        1.40       -2.30      2.30 o
   5  -6  15       52.41       59.37      6.90 o
   6  -6  15        8.89        9.12      3.54 o
  -8  -5  15        3.30        4.42      3.22 o
  -7  -5  15        1.05        0.55      1.99 o
  -6  -5  15       32.83       35.09      3.45 o
  -5  -5  15        0.93        2.50      1.56 o
  -4  -5  15       50.08       54.90      4.25 o
  -3  -5  15      209.27      205.08      5.25 o
  -2  -5  15       17.97       17.16      2.27 o
  -1  -5  15       48.30       43.24      2.39 o
   0  -5  15       21.90       15.54      1.99 o
   1  -5  15       53.63       58.22      2.79 o
   2  -5  15       36.24       40.82      2.32 o
   3  -5  15        3.35        0.61      2.13 o
   4  -5  15        6.04        4.60      2.13 o
   5  -5  15        1.66        2.43      2.27 o
   6  -5  15       14.87       20.21      4.19 o
   7  -5  15       16.03       27.78      4.85 o
  -8  -4  15        0.32        5.94      3.20 o
  -7  -4  15        0.75       -1.64      1.64 o
  -6  -4  15       43.47       45.47      5.56 o
  -5  -4  15       42.75       39.25      4.15 o
  -4  -4  15      225.95      230.81      7.71 o
  -3  -4  15       16.43       17.00      1.93 o
  -2  -4  15       15.49        9.23      2.38 o
  -1  -4  15       71.90       78.60      3.59 o
   0  -4  15       15.09       19.63      1.72 o
   1  -4  15      265.17      256.19      5.50 o
   2  -4  15       89.83       78.79      3.20 o
   3  -4  15        5.05        3.95      1.44 o
   4  -4  15        3.39        3.54      1.93 o
   5  -4  15        3.93        2.83      2.27 o
   6  -4  15        2.46        1.58      2.27 o
   7  -4  15        3.08        3.68      2.66 o
  -8  -3  15       12.62       19.13      3.75 o
  -7  -3  15        0.72        1.02      1.99 o
  -6  -3  15       10.04        6.18      2.67 o
  -5  -3  15        1.56        0.92      1.46 o
  -4  -3  15        1.19        0.38      1.26 o
  -3  -3  15        0.10       -0.37      1.07 o
  -2  -3  15      257.72      274.48      7.63 o
  -1  -3  15       73.16       69.09      2.66 o
   0  -3  15        9.88       11.56      1.37 o
   1  -3  15      176.15      167.30      3.79 o
   2  -3  15        1.83        1.06      1.27 o
   3  -3  15       54.80       48.68      2.66 o
   4  -3  15        5.70       10.71      2.52 o
   5  -3  15        0.74        4.08      2.27 o
   6  -3  15        0.04        0.53      2.27 o
   7  -3  15        3.20       -1.84      4.14 o
  -9  -2  15        1.43        2.59      3.20 o
  -8  -2  15        0.02       -0.39      1.99 o
  -7  -2  15        6.69        2.83      2.27 o
  -6  -2  15       87.50       93.91      4.53 o
  -5  -2  15        0.09        2.05      1.51 o
  -4  -2  15      149.44      161.85      7.52 o
  -3  -2  15      216.05      216.65      4.80 o
  -2  -2  15       89.30       90.24      3.50 o
  -1  -2  15        0.12       -0.97      0.97 o
   0  -2  15      179.51      180.22      4.01 o
   1  -2  15      278.67      292.90      6.59 o
   2  -2  15       28.39       24.57      2.55 o
   3  -2  15       19.61       18.46      1.95 o
   4  -2  15        0.78        2.91      1.93 o
   5  -2  15        0.68       -1.38      2.60 o
   6  -2  15        1.01       -1.64      2.88 o
  -9  -1  15       10.86       11.20      3.75 o
  -8  -1  15        0.27       -0.72      1.99 o
  -7  -1  15        0.78       -1.55      1.55 o
  -6  -1  15        1.96        1.14      1.99 o
  -5  -1  15        4.31        3.61      1.62 o
  -4  -1  15       38.14       43.27      2.50 o
  -3  -1  15      234.26      235.53      5.88 o
  -2  -1  15       14.07       13.55      2.14 o
  -1  -1  15      538.17      569.14      9.55 o
   0  -1  15       22.72       23.65      1.67 o
   1  -1  15        5.49        4.74      1.68 o
   2  -1  15       30.01       25.10      2.23 o
   3  -1  15        3.22        2.76      1.68 o
   4  -1  15        4.34        1.84      2.27 o
   5  -1  15        6.39        8.49      2.88 o
   6  -1  15        0.16        5.83      2.88 o
  -9   0  15       10.70       17.26      3.75 o
  -8   0  15       25.83       32.34      3.34 o
  -7   0  15        7.94       14.13      3.39 o
  -6   0  15      135.26      137.12      4.22 o
  -5   0  15       20.78       22.09      2.39 o
  -4   0  15        1.10        2.24      1.15 o
  -3   0  15       26.59       27.40      1.85 o
  -2   0  15       38.89       35.18      2.47 o
  -1   0  15      876.73      884.00     13.75 o
   0   0  15        0.22        1.84      1.46 o
   1   0  15       35.92       34.10      2.66 o
   2   0  15      134.82      134.50      4.67 o
   3   0  15        6.20        6.30      3.22 o
   4   0  15        2.39        0.92      2.60 o
   5   0  15        1.92        0.00      2.88 o
   6   0  15        1.08        2.30      3.25 o
  -9   1  15        1.64        6.86      3.20 o
  -8   1  15        1.08        0.45      1.99 o
  -7   1  15       73.20       72.86      3.89 o
  -6   1  15        5.10        5.74      1.48 o
  -5   1  15        0.61        0.18      1.19 o
  -4   1  15        6.95        8.00      1.59 o
  -3   1  15       39.31       38.38      2.04 o
  -2   1  15        0.15       -0.08      0.81 o
  -1   1  15       30.61       35.42      2.04 o
   0   1  15       16.00       15.02      3.27 o
   1   1  15      181.21      196.45      5.60 o
   2   1  15       45.83       44.89      3.72 o
   3   1  15        0.15       -1.89      1.89 o
   4   1  15       16.16       13.92      3.25 o
   5   1  15        9.91       15.79      3.91 o
   6   1  15        0.12        5.36      3.54 o
  -9   2  15        0.30       -0.92      2.88 o
  -8   2  15        2.42        5.52      2.10 o
  -7   2  15        4.09        6.65      2.03 o
  -6   2  15        9.00       10.32      2.10 o
  -5   2  15       89.41       91.32      4.44 o
  -4   2  15        5.47        5.40      1.32 o
  -3   2  15      366.53      366.82      6.96 o
  -2   2  15      242.58      224.35      4.38 o
  -1   2  15       30.46       27.57      2.52 o
   0   2  15       90.17       83.41      3.43 o
   1   2  15       35.06       34.94      3.04 o
   2   2  15       48.60       43.21      3.06 o
   3   2  15        4.62        2.30      2.27 o
   4   2  15        0.00       -0.69      2.76 o
   5   2  15        8.47        3.13      5.06 o
   6   2  15        0.31        2.95      3.06 o
  -9   3  15        3.43        4.23      3.06 o
  -8   3  15        4.19        6.67      2.19 o
  -7   3  15        0.16       -1.13      1.68 o
  -6   3  15        1.93        0.50      1.68 o
  -5   3  15        3.01        0.77      1.46 o
  -4   3  15       22.62       24.30      2.10 o
  -3   3  15       25.29       29.61      1.94 o
  -2   3  15       18.33       19.68      1.48 o
  -1   3  15       22.54       23.32      2.10 o
   0   3  15       13.44       18.28      2.10 o
   1   3  15       35.16       45.11      2.79 o
   2   3  15       60.04       45.30      3.38 o
   3   3  15       11.64       14.86      4.14 o
   4   3  15        3.48        2.45      2.88 o
   5   3  15        0.02       -4.19      4.60 o
  -9   4  15        1.11       -1.02      3.22 o
  -8   4  15       10.60       10.56      2.37 o
  -7   4  15       16.04       14.80      2.50 o
  -6   4  15       30.24       27.68      3.67 o
  -5   4  15      177.19      184.97      5.55 o
  -4   4  15       21.41       22.24      2.10 o
  -3   4  15       58.60       69.54      2.79 o
  -2   4  15      150.91      142.87      4.05 o
  -1   4  15        9.47        8.16      2.26 o
   0   4  15      212.67      216.16      8.29 o
   1   4  15        2.41        3.64      2.92 o
   2   4  15        8.75        6.94      2.94 o
   3   4  15        7.28        8.75      3.25 o
   4   4  15       33.26       26.80      7.36 o
   5   4  15        0.00       -3.22      3.25 o
  -9   5  15        0.75        3.87      3.06 o
  -8   5  15        5.27        2.80      2.32 o
  -7   5  15        5.06        3.26      2.11 o
  -6   5  15        0.02       -0.67      2.11 o
  -5   5  15       23.91       26.36      2.32 o
  -4   5  15        5.02        4.95      1.67 o
  -3   5  15        0.39        4.14      1.36 o
  -2   5  15       41.48       44.53      3.85 o
  -1   5  15       50.60       58.57      3.64 o
   0   5  15      140.89      132.56      4.71 o
   1   5  15        0.01       -0.07      1.56 o
   2   5  15        2.83        3.58      2.88 o
   3   5  15        0.74       -0.82      3.22 o
   4   5  15        7.60       10.29      3.54 o
  -9   6  15        0.00        2.05      2.88 o
  -8   6  15        2.63        0.55      3.06 o
  -7   6  15        2.16        5.79      2.68 o
  -6   6  15        0.00       -2.20      2.20 o
  -5   6  15        0.01        3.95      2.18 o
  -4   6  15        3.61        4.38      1.62 o
  -3   6  15        2.97        2.21      1.39 o
  -2   6  15        9.38        9.15      2.03 o
  -1   6  15       36.25       39.17      3.81 o
   0   6  15       24.83       28.49      6.06 o
   1   6  15       46.51       42.86      3.45 o
   2   6  15        7.02        4.60      3.25 o
   3   6  15        0.79       -2.60      2.60 o
   4   6  15        1.65       -1.42      3.54 o
  -8   7  15        3.99        7.36      4.60 o
  -7   7  15        1.81        1.63      2.44 o
  -6   7  15       10.05       13.14      2.77 o
  -5   7  15        2.36        0.43      1.99 o
  -4   7  15        0.00       -1.21      1.21 o
  -3   7  15        9.86       12.20      2.10 o
  -2   7  15       10.66       12.78      2.23 o
  -1   7  15       12.49       13.67      5.02 o
   0   7  15        5.33        0.61      2.88 o
   1   7  15        5.76       12.43      3.91 o
   2   7  15        0.05       -2.88      2.88 o
   3   7  15        1.58       -3.25      3.25 o
  -8   8  15        0.36       -1.47      3.06 o
  -7   8  15       15.59       13.81      3.54 o
  -6   8  15        0.48        0.31      3.40 o
  -5   8  15        3.96        2.51      2.11 o
  -4   8  15        6.88        2.92      1.83 o
  -3   8  15        0.64       -2.50      2.50 o
  -2   8  15       13.95       15.32      2.50 o
  -1   8  15        2.77       -2.35      4.60 o
   0   8  15        0.03       -1.84      2.60 o
   1   8  15        2.93        0.46      3.25 o
   2   8  15        6.61        4.60      3.91 o
  -7   9  15        0.53        0.92      3.68 o
  -6   9  15        7.80        7.82      5.06 o
  -5   9  15        1.29        2.51      2.11 o
  -4   9  15       21.57       21.51      3.24 o
  -3   9  15        1.79       -1.43      3.68 o
  -2   9  15        4.15        4.06      2.55 o
  -1   9  15        3.06        2.21      5.06 o
   0   9  15        0.80       -3.25      3.25 o
   1   9  15        0.05       -2.76      3.25 o
  -6  10  15        0.36       -0.92      3.68 o
  -5  10  15        8.36        8.29      3.68 o
  -4  10  15        0.77       -3.25      3.25 o
  -3  10  15        1.56        3.35      3.54 o
  -2  10  15        5.79        3.39      2.98 o
  -1  10  15        0.10       -3.25      3.25 o
   0  10  15       17.18       16.11      4.56 o
  -2  11  15        1.80       -3.68      3.68 o
  -1 -12  16        2.18        9.21      4.60 o
   0 -12  16        7.67       17.27      3.54 o
   1 -12  16       28.16       40.16      5.52 o
   2 -12  16        0.44        3.17      2.88 o
  -3 -11  16       12.16       13.81      4.60 o
  -2 -11  16        1.68        2.76      2.76 o
  -1 -11  16        1.36        0.00      2.76 o
   0 -11  16        8.22        4.60      3.68 o
   1 -11  16        3.91        1.84      2.88 o
   2 -11  16       12.99       17.30      5.06 o
   3 -11  16       30.40       29.29      4.19 o
  -4 -10  16        0.00       -1.84      2.76 o
  -3 -10  16        2.95        0.00      3.68 o
  -2 -10  16       19.26       23.93      4.60 o
  -1 -10  16        3.01       -1.84      2.76 o
   0 -10  16       13.30       16.89      4.14 o
   1 -10  16        7.08       14.15      4.60 o
   2 -10  16        0.44        2.53      2.37 o
   3 -10  16        0.88       -1.84      2.21 o
   4 -10  16       20.91       32.22      6.44 o
  -5  -9  16        1.82       -0.92      2.76 o
  -4  -9  16        0.19        1.84      3.68 o
  -3  -9  16        5.06        4.60      2.76 o
  -2  -9  16       25.22       24.86      4.60 o
  -1  -9  16       29.71       33.14      5.52 o
   0  -9  16       23.54       29.64      5.52 o
   1  -9  16        0.52       -0.53      2.21 o
   2  -9  16       15.52       25.10      5.52 o
   3  -9  16        9.76        9.82      2.88 o
   4  -9  16       17.16       18.41      5.52 o
   5  -9  16        0.65        5.52      4.60 o
  -6  -8  16        0.09       -0.74      3.06 o
  -5  -8  16       10.30        8.47      3.06 o
  -4  -8  16       11.21       12.51      2.88 o
  -3  -8  16       23.46       26.70      4.60 o
  -2  -8  16       41.41       46.95      5.52 o
  -1  -8  16       41.55       44.19      3.91 o
   0  -8  16        9.48        5.52      1.89 o
   1  -8  16       50.83       51.54      4.19 o
   2  -8  16       15.93       14.65      2.88 o
   3  -8  16        7.30        4.60      3.68 o
   4  -8  16       34.67       42.35      6.44 o
   5  -8  16        0.15       -2.88      2.88 o
  -6  -7  16        0.06       -0.26      2.27 o
  -5  -7  16       12.63       13.81      2.88 o
  -4  -7  16        5.53        3.68      4.60 o
  -3  -7  16        0.55        4.14      2.37 o
  -2  -7  16       23.69       21.76      5.98 o
  -1  -7  16        8.92        6.90      1.89 o
   0  -7  16       16.21       16.89      2.48 o
   1  -7  16        0.50        2.30      1.95 o
   2  -7  16       10.85        8.68      2.21 o
   3  -7  16        0.71        8.29      3.68 o
   4  -7  16        0.01       -1.71      2.30 o
   5  -7  16       37.37       42.85      5.21 o
   6  -7  16        0.93       -2.76      3.25 o
  -7  -6  16       11.83       12.20      3.75 o
  -6  -6  16        0.97        2.98      1.99 o
  -5  -6  16       15.57       14.58      3.22 o
  -4  -6  16        0.04       -0.26      2.21 o
  -3  -6  16        7.64        5.64      2.37 o
  -2  -6  16       23.38       15.10      2.88 o
  -1  -6  16        1.57        1.84      1.46 o
   0  -6  16      105.95      104.14      3.86 o
   1  -6  16       10.95        9.71      1.99 o
   2  -6  16       14.49       15.50      4.60 o
   3  -6  16       42.47       36.30      4.19 o
   4  -6  16        0.78        3.27      2.88 o
   5  -6  16        0.01       -0.92      4.14 o
   6  -6  16        2.02        3.27      2.88 o
  -7  -5  16        1.58        0.86      1.99 o
  -6  -5  16        0.15       -1.56      2.54 o
  -5  -5  16        5.87        4.13      1.75 o
  -4  -5  16        0.13       -1.59      1.59 o
  -3  -5  16       27.80       35.39      3.75 o
  -2  -5  16        3.77       -1.45      2.21 o
  -1  -5  16       17.30       16.94      1.93 o
   0  -5  16       33.88       33.58      2.39 o
   1  -5  16      111.64      101.26      3.38 o
   2  -5  16        0.39       -1.26      1.81 o
   3  -5  16       20.99       19.03      2.66 o
   4  -5  16       17.79       18.07      4.64 o
   5  -5  16        1.49       -2.13      2.13 o
   6  -5  16       10.10       11.72      6.44 o
  -8  -4  16        0.28        2.58      3.06 o
  -7  -4  16        9.17        8.73      2.55 o
  -6  -4  16        0.61        1.08      1.99 o
  -5  -4  16       10.69       12.88      2.10 o
  -4  -4  16        0.92       -0.61      1.88 o
  -3  -4  16       66.36       73.75      4.85 o
  -2  -4  16       12.69       10.48      2.37 o
  -1  -4  16        2.74        1.52      1.11 o
   0  -4  16      123.91      157.02      4.15 o
   1  -4  16      108.41      107.09      4.02 o
   2  -4  16       59.48       56.50      3.09 o
   3  -4  16        0.31        0.39      1.99 o
   4  -4  16        6.93        3.42      2.27 o
   5  -4  16        2.01       -0.31      2.31 o
   6  -4  16        2.03       -0.92      2.82 o
  -8  -3  16       10.98       12.50      3.75 o
  -7  -3  16        6.33       10.92      2.80 o
  -6  -3  16       27.73       26.68      3.48 o
  -5  -3  16        1.19       -0.15      1.73 o
  -4  -3  16       60.49       62.53      3.64 o
  -3  -3  16      177.03      185.52      5.92 o
  -2  -3  16      106.57       91.02     11.74 o
  -1  -3  16        6.03        5.92      1.32 o
   0  -3  16       16.33       20.29      1.54 o
   1  -3  16        7.07        4.06      1.44 o
   2  -3  16        5.96        3.52      1.44 o
   3  -3  16       46.47       51.72      3.32 o
   4  -3  16        2.62        3.95      2.27 o
   5  -3  16        1.22       -0.26      2.27 o
   6  -3  16       13.66       11.21      3.54 o
  -8  -2  16       35.69       40.59      6.90 o
  -7  -2  16       14.89       16.96      4.68 o
  -6  -2  16        0.12       -1.27      1.99 o
  -5  -2  16       19.20       17.12      2.10 o
  -4  -2  16        4.07        1.90      1.46 o
  -3  -2  16       11.59       10.07      1.84 o
  -2  -2  16       50.66       46.08      3.75 o
  -1  -2  16       80.03       87.82      2.69 o
   0  -2  16        9.59        7.96      1.30 o
   1  -2  16       16.57       17.60      1.78 o
   2  -2  16       26.65       24.52      2.54 o
   3  -2  16       45.41       46.23      3.17 o
   4  -2  16        1.78        2.30      4.14 o
   5  -2  16       30.10       30.41      4.56 o
   6  -2  16        9.10       13.35      3.91 o
  -9  -1  16        0.13        1.84      3.06 o
  -8  -1  16        0.04        1.13      2.05 o
  -7  -1  16        4.33        2.49      1.99 o
  -6  -1  16      299.11      321.84      9.14 o
  -5  -1  16        6.41        7.65      1.65 o
  -4  -1  16      307.63      315.44      7.30 o
  -3  -1  16      118.82      127.91      4.63 o
  -2  -1  16       49.08       46.80      3.60 o
  -1  -1  16       15.11       14.50      1.64 o
   0  -1  16       92.99       99.88      3.89 o
   1  -1  16       16.08       11.25      2.05 o
   2  -1  16        0.61        0.49      1.46 o
   3  -1  16       10.78       11.97      2.66 o
   4  -1  16        2.94        9.67      3.25 o
   5  -1  16        0.50        0.82      5.06 o
   6  -1  16        1.33        8.29      3.91 o
  -9   0  16        0.61        3.68      5.06 o
  -8   0  16        0.38        0.42      2.29 o
  -7   0  16        2.12        2.10      2.54 o
  -6   0  16       67.81       64.64      6.56 o
  -5   0  16        1.55        0.56      1.36 o
  -4   0  16        1.59        1.41      1.71 o
  -3   0  16      206.35      224.27      6.57 o
  -2   0  16       56.96       65.88      3.21 o
  -1   0  16       39.57       46.46      2.18 o
   0   0  16        0.85       -1.26      1.26 o
   1   0  16      136.03      139.65      4.91 o
   2   0  16       38.34       33.91      2.70 o
   3   0  16        0.76        1.53      2.13 o
   4   0  16        1.99        3.99      5.52 o
   5   0  16        0.30       -2.88      2.88 o
   6   0  16        1.44        2.68      3.54 o
  -9   1  16        1.37        0.84      3.68 o
  -8   1  16       17.52       20.59      3.10 o
  -7   1  16       23.51       23.51      2.70 o
  -6   1  16       59.35       56.25      3.34 o
  -5   1  16       30.86       30.29      2.20 o
  -4   1  16       56.98       54.30      2.66 o
  -3   1  16        7.24        8.84      2.79 o
  -2   1  16       10.73       13.77      1.73 o
  -1   1  16       77.96       76.91      3.39 o
   0   1  16       81.66       73.42      4.58 o
   1   1  16      113.12      102.77      4.10 o
   2   1  16        2.91        6.64      2.27 o
   3   1  16       33.14       39.26      4.56 o
   4   1  16        1.19       -2.60      2.60 o
   5   1  16        2.11        2.76      3.25 o
  -9   2  16        0.77        9.89      8.29 o
  -8   2  16        8.99       11.89      2.57 o
  -7   2  16        4.08        4.76      2.03 o
  -6   2  16        3.02        6.30      2.17 o
  -5   2  16        5.28        3.84      1.73 o
  -4   2  16      158.62      160.55      4.38 o
  -3   2  16      437.58      467.77      9.68 o
  -2   2  16        1.04        1.53      1.46 o
  -1   2  16        8.51        6.42      2.25 o
   0   2  16       29.02       28.49      2.50 o
   1   2  16       47.22       50.32      3.17 o
   2   2  16        0.20        0.31      2.13 o
   3   2  16        0.01        1.53      2.88 o
   4   2  16        2.94        3.58      5.06 o
   5   2  16        6.59       10.13      3.54 o
  -9   3  16        0.21       -0.31      2.47 o
  -8   3  16        9.74        9.88      2.66 o
  -7   3  16       45.26       51.92      4.38 o
  -6   3  16       15.31       12.51      2.32 o
  -5   3  16       67.90       64.25      2.86 o
  -4   3  16        7.76       11.82      1.98 o
  -3   3  16       47.88       47.80      2.62 o
  -2   3  16       16.57       20.18      4.14 o
  -1   3  16       65.87       71.13      3.39 o
   0   3  16      573.64      570.89     12.62 o
   1   3  16      120.81      121.56      4.57 o
   2   3  16        2.59        1.38      2.60 o
   3   3  16       23.99       16.78      3.91 o
   4   3  16        6.90        8.29      5.06 o
   5   3  16        0.17        3.18      3.54 o
  -9   4  16        1.69        2.58      3.06 o
  -8   4  16        1.02        5.16      3.06 o
  -7   4  16        4.76        8.21      2.23 o
  -6   4  16        2.26        3.81      2.18 o
  -5   4  16        9.81       14.52      2.55 o
  -4   4  16        4.03        1.40      1.62 o
  -3   4  16        0.01       -0.83      1.15 o
  -2   4  16        0.94       -0.46      5.06 o
  -1   4  16      119.22      113.75      5.55 o
   0   4  16      156.14      162.87      5.37 o
   1   4  16       45.40       48.23      3.17 o
   2   4  16        0.87       -0.46      2.60 o
   3   4  16       19.08       24.12      4.60 o
   4   4  16        0.02       -0.72      2.88 o
  -9   5  16        1.02        6.44      5.52 o
  -8   5  16        5.00        6.29      3.75 o
  -7   5  16       32.10       33.65      3.27 o
  -6   5  16        3.56        4.60      2.60 o
  -5   5  16       17.44       15.40      3.96 o
  -4   5  16       84.49       85.50      3.66 o
  -3   5  16       11.54        9.46      1.98 o
  -2   5  16       61.77       59.54      6.44 o
  -1   5  16       11.71       19.66      2.80 o
   0   5  16        1.23        1.84      2.13 o
   1   5  16       21.73       30.18      3.10 o
   2   5  16       33.07       32.25      4.56 o
   3   5  16       43.30       52.97     11.97 o
   4   5  16        0.00        0.42      3.54 o
  -8   6  16        3.82        3.85      3.20 o
  -7   6  16        0.60        0.00      2.55 o
  -6   6  16        0.03       -0.83      2.58 o
  -5   6  16       46.60       40.86      4.64 o
  -4   6  16       33.50       31.25      2.79 o
  -3   6  16        0.02        1.81      1.62 o
  -2   6  16        4.51        6.88      5.98 o
  -1   6  16        3.45        1.45      2.27 o
   0   6  16        0.93        0.92      4.14 o
   1   6  16       19.84       19.79      5.06 o
   2   6  16       26.57       31.98      4.60 o
   3   6  16        2.32        2.68      5.98 o
  -8   7  16        2.29        1.84      3.06 o
  -7   7  16       17.53       22.41      3.75 o
  -6   7  16       16.15       17.28      3.10 o
  -5   7  16       11.24       10.00      2.55 o
  -4   7  16       10.82       14.02      4.19 o
  -3   7  16       14.53       19.32      3.03 o
  -2   7  16       40.13       40.27      4.42 o
  -1   7  16        3.99        5.34      3.06 o
   0   7  16        4.11        0.00      3.25 o
   1   7  16        0.01        0.00      6.44 o
   2   7  16        6.10        5.06      3.91 o
  -7   8  16       10.30       10.63      3.54 o
  -6   8  16        0.71        3.16      2.94 o
  -5   8  16       10.30        9.32      2.55 o
  -4   8  16        5.19        0.46      3.25 o
  -3   8  16        0.28        1.84      2.36 o
  -2   8  16       21.33       21.17      6.44 o
  -1   8  16        5.31        6.53      3.54 o
   0   8  16        1.47       -3.25      3.25 o
   1   8  16        0.71       -2.26      3.54 o
  -7   9  16       12.78       11.97      6.44 o
  -6   9  16        0.40       -2.15      2.47 o
  -5   9  16        8.17        7.29      4.19 o
  -4   9  16        0.09       -1.84      3.68 o
  -3   9  16        3.69        2.59      3.54 o
  -2   9  16        6.85        8.29      6.44 o
  -1   9  16        1.37       -3.25      3.25 o
   0   9  16        1.04       -3.25      3.25 o
  -4  10  16       12.63       13.81      6.44 o
  -3  10  16       25.05       19.33      6.44 o
  -2  10  16        3.19        0.00      5.52 o
  -1  10  16        4.67        5.74      4.19 o
  -2 -11  17        6.02       11.97      4.60 o
  -1 -11  17       29.46       47.87      6.44 o
   0 -11  17        2.51        4.60      3.68 o
   1 -11  17       26.74       34.67      4.56 o
   2 -11  17        0.57       -1.02      2.88 o
  -3 -10  17        2.78        0.92      3.68 o
  -2 -10  17       12.32        7.36      3.68 o
  -1 -10  17       16.02       13.81      4.60 o
   0 -10  17       55.35       77.33      8.29 o
   1 -10  17        0.21       -0.39      2.21 o
   2 -10  17        1.40        0.00      2.60 o
   3 -10  17       22.87       27.79      4.19 o
  -4  -9  17        7.69        9.21      4.60 o
  -3  -9  17        0.02        0.00      2.76 o
  -2  -9  17       15.39       18.41      4.60 o
  -1  -9  17       11.62        8.29      3.68 o
   0  -9  17       19.23       26.89      3.54 o
   1  -9  17       20.93       28.39      3.54 o
   2  -9  17        4.88        3.22      2.37 o
   3  -9  17       17.01       23.93      5.52 o
   4  -9  17        5.95        7.36      4.60 o
  -5  -8  17        5.83        3.87      3.06 o
  -4  -8  17        5.02        5.41      2.37 o
  -3  -8  17        3.77        5.52      3.68 o
  -2  -8  17       66.82       70.88      7.36 o
  -1  -8  17       34.49       29.46      4.60 o
   0  -8  17       25.51       28.40      3.54 o
   1  -8  17        0.04       -0.13      4.14 o
   2  -8  17        0.62        0.00      4.14 o
   3  -8  17       13.86       13.81      4.60 o
   4  -8  17        0.28        1.84      4.60 o
   5  -8  17       15.40       22.15      4.19 o
  -6  -7  17        1.46        8.10      3.06 o
  -5  -7  17        0.20       -0.12      5.98 o
  -4  -7  17        2.71        3.68      2.88 o
  -3  -7  17       13.48       15.52      3.06 o
  -2  -7  17        0.35       -1.65      1.65 o
  -1  -7  17       36.92       38.38      3.10 o
   0  -7  17        8.66        9.76      2.60 o
   1  -7  17        1.46        5.65      2.21 o
   2  -7  17        1.10       -0.92      2.76 o
   3  -7  17        0.09       -0.92      3.68 o
   4  -7  17        4.27        9.46      3.54 o
   5  -7  17        3.57        4.94      6.44 o
  -6  -6  17        3.38        1.38      2.37 o
  -5  -6  17        0.44        0.23      2.76 o
  -4  -6  17       28.37       27.93      3.75 o
  -3  -6  17        1.71        2.10      2.21 o
  -2  -6  17        0.47        1.32      2.21 o
  -1  -6  17       18.32       21.39      2.55 o
   0  -6  17        0.83       -0.20      1.29 o
   1  -6  17        6.32        5.80      1.99 o
   2  -6  17        1.62        0.37      1.89 o
   3  -6  17       18.22       20.26      3.68 o
   4  -6  17        2.13        5.52      4.14 o
   5  -6  17        3.48        9.62      3.54 o
  -7  -5  17        0.70        4.79      6.44 o
  -6  -5  17        8.50        7.60      7.36 o
  -5  -5  17        0.60       -1.45      2.76 o
  -4  -5  17        0.02        1.61      4.60 o
  -3  -5  17       64.00       56.75      4.42 o
  -2  -5  17       59.92       49.47      4.42 o
  -1  -5  17        3.90        5.92      1.99 o
   0  -5  17       72.79       78.04      4.16 o
   1  -5  17       15.54       17.47      3.04 o
   2  -5  17        9.76        3.99      2.13 o
   3  -5  17        3.91       -0.61      2.75 o
   4  -5  17        9.94        8.90      2.66 o
   5  -5  17        1.49        6.90      3.25 o
  -7  -4  17        0.46       -0.72      2.27 o
  -6  -4  17        0.45        0.31      2.05 o
  -5  -4  17        7.96        3.58      1.99 o
  -4  -4  17       31.17       29.19      3.75 o
  -3  -4  17       68.00       61.18      5.06 o
  -2  -4  17       88.15       82.65     11.51 o
  -1  -4  17        3.38        0.28      1.41 o
   0  -4  17        6.89        6.08      1.48 o
   1  -4  17        8.49       10.44      2.39 o
   2  -4  17       13.78       12.14      2.44 o
   3  -4  17       28.09       34.75      3.51 o
   4  -4  17        8.88       10.13      2.80 o
   5  -4  17       10.23        5.83      2.66 o
  -8  -3  17        9.21       10.88      3.54 o
  -7  -3  17        4.92        9.03      2.55 o
  -6  -3  17       16.87       14.89      2.63 o
  -5  -3  17       13.80       12.66      2.36 o
  -4  -3  17        0.04        1.34      1.73 o
  -3  -3  17       25.86       35.60      3.75 o
  -2  -3  17      156.21      157.91      6.63 o
  -1  -3  17       26.49       23.83      2.55 o
   0  -3  17        4.38        4.20      1.24 o
   1  -3  17       12.97       12.19      1.82 o
   2  -3  17       17.35       17.50      2.30 o
   3  -3  17        8.41        9.07      2.27 o
   4  -3  17        7.90        5.31      2.44 o
   5  -3  17       23.11       32.27      5.52 o
  -8  -2  17        0.35        3.50      3.06 o
  -7  -2  17        5.79        5.47      2.63 o
  -6  -2  17       25.68       25.03      3.10 o
  -5  -2  17       13.02       18.46      2.36 o
  -4  -2  17       39.23       36.56      2.98 o
  -3  -2  17        1.23        1.84      1.71 o
  -2  -2  17        1.58       -0.92      1.71 o
  -1  -2  17        9.40       10.21      2.13 o
   0  -2  17       42.52       44.61      2.49 o
   1  -2  17        8.21        6.27      1.53 o
   2  -2  17        0.07       -0.32      2.39 o
   3  -2  17       15.32       17.54      8.75 o
   4  -2  17        2.20        3.68      3.25 o
   5  -2  17        1.27        5.98      4.14 o
  -8  -1  17        0.05        1.84      3.06 o
  -7  -1  17        4.10        3.34      2.36 o
  -6  -1  17       18.31       18.26      2.91 o
  -5  -1  17       40.38       45.27      2.93 o
  -4  -1  17       61.09       60.37      5.55 o
  -3  -1  17        1.92        0.00      2.37 o
  -2  -1  17        6.96        6.90      2.37 o
  -1  -1  17       25.25       25.26      2.28 o
   0  -1  17       11.74       10.89      2.03 o
   1  -1  17        1.47       -0.07      1.56 o
   2  -1  17        0.01        1.23      2.13 o
   3  -1  17       11.62       14.24      3.68 o
   4  -1  17        0.12       -0.46      2.60 o
   5  -1  17        3.26       -0.82      3.22 o
  -8   0  17       40.05       39.24      5.09 o
  -7   0  17        0.62        0.59      2.27 o
  -6   0  17      125.90      125.86      6.57 o
  -5   0  17       32.32       30.78      3.45 o
  -4   0  17       16.62       15.78      2.36 o
  -3   0  17        2.51        1.77      1.80 o
  -2   0  17       72.15       69.68      4.60 o
  -1   0  17       97.66      101.30      5.00 o
   0   0  17        6.33        4.74      1.75 o
   1   0  17       52.33       54.15      3.17 o
   2   0  17        0.12        3.38      2.31 o
   3   0  17        1.80        8.75      3.25 o
   4   0  17       20.22       30.63     11.05 o
   5   0  17        5.60        6.53      4.14 o
  -8   1  17        0.18        5.52      3.06 o
  -7   1  17        3.99        6.26      2.17 o
  -6   1  17       10.57        9.98      3.06 o
  -5   1  17        2.60        1.27      1.48 o
  -4   1  17        9.47       11.08      2.05 o
  -3   1  17      100.77      103.49      4.37 o
  -2   1  17        0.20        0.57      1.41 o
  -1   1  17        8.27        7.07      2.08 o
   0   1  17        3.75        3.16      1.56 o
   1   1  17        2.49        4.74      1.68 o
   2   1  17        3.24       -0.61      2.13 o
   3   1  17        0.00        0.92      2.60 o
   4   1  17        0.76       -0.46      2.60 o
   5   1  17       10.73       19.19     10.59 o
  -8   2  17       49.59       49.77      5.75 o
  -7   2  17        1.12       -1.75      1.75 o
  -6   2  17        0.00       -1.22      1.75 o
  -5   2  17        0.71       -0.30      1.39 o
  -4   2  17        3.57        3.97      1.62 o
  -3   2  17       68.66       72.49      6.89 o
  -2   2  17        1.79        5.42      2.88 o
  -1   2  17       17.17       19.37      3.26 o
   0   2  17       34.00       32.02      2.70 o
   1   2  17        1.37        3.19      1.68 o
   2   2  17        0.26       -2.76      2.76 o
   3   2  17        0.26       -2.97      5.98 o
   4   2  17        3.43       11.63      3.68 o
  -8   3  17        3.13        1.29      3.06 o
  -7   3  17        0.01       -1.75      1.75 o
  -6   3  17        2.02        1.89      1.75 o
  -5   3  17       17.11       20.38      2.37 o
  -4   3  17       17.11       20.08      2.14 o
  -3   3  17       13.48        9.90      2.87 o
  -2   3  17        3.20        5.73      2.88 o
  -1   3  17       54.72       65.42      4.76 o
   0   3  17       77.70       75.82      3.64 o
   1   3  17        5.40        7.36      2.66 o
   2   3  17        0.09        3.27      3.68 o
   3   3  17        0.94       -0.10      2.88 o
   4   3  17        1.45        9.37      3.54 o
  -8   4  17        4.40        4.42      3.06 o
  -7   4  17       22.13       23.37      2.79 o
  -6   4  17       13.02       18.56      2.97 o
  -5   4  17       98.56      105.15      5.00 o
  -4   4  17       98.06       97.11      4.04 o
  -3   4  17       32.54       39.58      7.36 o
  -2   4  17       77.91       69.04      5.09 o
  -1   4  17        0.01       -0.61      2.89 o
   0   4  17        1.61        1.84      2.13 o
   1   4  17       68.46       62.33      5.50 o
   2   4  17        0.18        4.14      3.25 o
   3   4  17        2.22       -0.08      3.54 o
   4   4  17        2.24       -1.38      3.25 o
  -8   5  17        0.48        3.13      3.06 o
  -7   5  17        1.09        1.70      2.17 o
  -6   5  17        0.15       -0.50      2.11 o
  -5   5  17        6.39        9.32      3.01 o
  -4   5  17        5.38        3.89      1.65 o
  -3   5  17        0.41        4.60      4.60 o
  -2   5  17        1.01        3.99      2.88 o
  -1   5  17        6.17       14.16      3.17 o
   0   5  17       26.55       15.44      3.54 o
   1   5  17       21.23       15.65      3.91 o
   2   5  17        0.68        0.92      3.25 o
   3   5  17        1.51       -0.59      3.54 o
  -8   6  17        3.61        4.07      3.75 o
  -7   6  17       43.38       39.35      4.85 o
  -6   6  17        0.84        5.32      2.63 o
  -5   6  17       19.66       27.69      3.34 o
  -4   6  17       11.13       15.31     12.43 o
  -3   6  17        8.06        5.52      5.52 o
  -2   6  17        4.42        5.52      4.60 o
  -1   6  17        3.62        0.61      2.88 o
   0   6  17        0.93        4.52      3.54 o
   1   6  17        0.04       -3.22      5.06 o
   2   6  17        2.94       -1.00      3.54 o
  -7   7  17       44.09       37.54      5.09 o
  -6   7  17        5.12        6.71      2.68 o
  -5   7  17        0.47       -0.09      2.18 o
  -4   7  17        4.27        3.87      5.98 o
  -3   7  17        7.90        6.69      3.54 o
  -2   7  17       20.26       13.81      6.44 o
  -1   7  17       11.43       17.98      3.75 o
   0   7  17        2.31        0.92      3.54 o
   1   7  17        2.21       -1.38      3.25 o
  -7   8  17        6.92        4.60      6.44 o
  -6   8  17        2.74        6.26      3.06 o
  -5   8  17        0.00       -1.38      3.25 o
  -4   8  17        0.61       -1.00      3.54 o
  -3   8  17        0.10       -3.68      4.60 o
  -2   8  17        0.03        0.00      5.52 o
  -1   8  17        5.93        6.44      3.91 o
   0   8  17        5.14       10.98      5.06 o
  -5   9  17        2.91        6.44      5.52 o
  -4   9  17        3.61        2.30      3.91 o
  -3   9  17       14.04       -2.76      5.52 o
  -2   9  17        2.18       -5.52      5.52 o
  -1   9  17       13.96       15.78      5.52 o
  -2 -10  18       23.57       34.98      6.44 o
  -1 -10  18       23.81       19.33      5.52 o
   0 -10  18        0.00       -2.76      2.76 o
   1 -10  18        7.62        5.98      3.25 o
   2 -10  18        3.29        0.92      2.88 o
  -4  -9  18       16.56       19.33      4.60 o
  -3  -9  18        1.67       -1.84      2.76 o
  -2  -9  18       43.37       57.07      6.44 o
  -1  -9  18        9.52       13.81      4.60 o
   0  -9  18       11.39       11.05      3.68 o
   1  -9  18       44.88       47.87      6.44 o
   2  -9  18        9.88       13.22      3.68 o
   3  -9  18       12.71       29.46      6.44 o
  -5  -8  18        4.73        6.44      5.52 o
  -4  -8  18        2.75        4.60      3.68 o
  -3  -8  18        4.17        2.76      2.76 o
  -2  -8  18       14.04       11.05      3.68 o
  -1  -8  18       24.42       39.58      5.52 o
   0  -8  18       20.97       24.86      4.60 o
   1  -8  18        4.11        7.06      2.88 o
   2  -8  18       13.08       23.93      5.52 o
   3  -8  18       32.54       39.58      7.36 o
   4  -8  18        5.87        6.19      3.54 o
  -5  -7  18        6.29       13.34      5.52 o
  -4  -7  18       26.11       28.06      4.60 o
  -3  -7  18       19.26       32.87      4.19 o
  -2  -7  18       26.25       31.84      4.19 o
  -1  -7  18       17.19       17.49      3.68 o
   0  -7  18       12.28       23.01      4.60 o
   1  -7  18       21.31       20.64      3.54 o
   2  -7  18       10.55       19.95      5.52 o
   3  -7  18       15.63       20.00      9.67 o
   4  -7  18        4.03        8.45      3.54 o
  -6  -6  18        3.13        2.95      3.06 o
  -5  -6  18        4.41        2.15      3.22 o
  -4  -6  18        6.45       10.68      3.06 o
  -3  -6  18        3.52        1.58      4.60 o
  -2  -6  18        5.34        6.33      2.37 o
  -1  -6  18       52.57       63.29     10.59 o
   0  -6  18       89.43       97.90      4.10 o
   1  -6  18        0.00        0.78      1.99 o
   2  -6  18       17.45       22.71      3.91 o
   3  -6  18        1.21       -1.97      2.21 o
   4  -6  18        4.02        5.52      3.25 o
  -6  -5  18        0.09        0.92      2.37 o
  -5  -5  18        0.03       -1.38      2.37 o
  -4  -5  18       11.92       12.32      3.06 o
  -3  -5  18        8.22        6.10      3.22 o
  -2  -5  18        0.97        1.73      2.37 o
  -1  -5  18       39.99       48.14      3.19 o
   0  -5  18        6.07        3.46      1.48 o
   1  -5  18        2.89        0.83      1.89 o
   2  -5  18        0.01        1.91      2.27 o
   3  -5  18       18.48       21.15      3.19 o
   4  -5  18        9.62        6.90      3.25 o
   5  -5  18       18.42       18.41      3.91 o
  -7  -4  18       15.41       20.18      6.44 o
  -6  -4  18       23.41       19.65      3.75 o
  -5  -4  18        4.85        4.71      2.88 o
  -4  -4  18        1.07       -1.27      2.37 o
  -3  -4  18        9.09        7.67      2.88 o
  -2  -4  18        8.25       10.58      4.14 o
  -1  -4  18       12.56        9.44      1.99 o
   0  -4  18        0.01        3.11      1.62 o
   1  -4  18       47.33       52.43      5.41 o
   2  -4  18        0.08       -0.31      2.13 o
   3  -4  18        2.92        0.66      2.27 o
   4  -4  18        0.29        1.05      3.07 o
   5  -4  18        8.95       18.52      3.34 o
  -7  -3  18        1.48        0.00      2.76 o
  -6  -3  18        0.11        2.56      2.88 o
  -5  -3  18        1.04        1.61      2.37 o
  -4  -3  18       10.14       10.03      7.36 o
  -3  -3  18        5.99        5.64      2.37 o
  -2  -3  18        0.04       -1.38      2.37 o
  -1  -3  18       92.75       91.19      4.29 o
   0  -3  18       17.25       24.10      2.47 o
   1  -3  18        2.21        0.07      1.68 o
   2  -3  18        2.14        6.82      2.52 o
   3  -3  18        8.95       10.23      2.80 o
   4  -3  18       14.97        9.67      3.91 o
   5  -3  18        6.50       11.51      3.91 o
  -7  -2  18        1.80        4.31      2.63 o
  -6  -2  18       18.13       20.39      3.75 o
  -5  -2  18        4.81        3.38      2.88 o
  -4  -2  18        5.27        3.22      2.37 o
  -3  -2  18        9.10        9.59      2.47 o
  -2  -2  18        8.00       12.66      4.14 o
  -1  -2  18       36.57       40.27      3.85 o
   0  -2  18        0.39        0.77      1.62 o
   1  -2  18        2.67        3.42      2.27 o
   2  -2  18        3.79        2.30      2.27 o
   3  -2  18        3.09        4.60      3.25 o
   4  -2  18       23.95       23.12     11.05 o
   5  -2  18        1.63        1.38      3.25 o
  -8  -1  18        0.05        1.84      3.06 o
  -7  -1  18        4.03        0.72      2.05 o
  -6  -1  18        3.88        0.81      2.37 o
  -5  -1  18       10.18       10.88      3.06 o
  -4  -1  18       14.93       14.24      2.36 o
  -3  -1  18        3.18        1.15      2.37 o
  -2  -1  18        1.68        5.98      2.37 o
  -1  -1  18        5.64        8.40      2.36 o
   0  -1  18        4.63        4.25      1.75 o
   1  -1  18       57.69       78.05      4.82 o
   2  -1  18        0.33        0.00      2.76 o
   3  -1  18        9.23        6.90      3.25 o
   4  -1  18       54.06       64.06      5.86 o
   5  -1  18        9.85        9.21      4.60 o
  -8   0  18        2.60        4.60      3.06 o
  -7   0  18        1.35       -0.67      2.33 o
  -6   0  18        0.29       -2.30      2.37 o
  -5   0  18        2.70        5.98      2.37 o
  -4   0  18       13.43        9.53      2.27 o
  -3   0  18       11.76       13.19      3.06 o
  -2   0  18        5.91        4.91      2.47 o
  -1   0  18       10.06        9.29      3.54 o
   0   0  18        0.95       -1.75      1.75 o
   1   0  18        7.11        9.21      4.56 o
   2   0  18        9.99        9.67      3.25 o
   3   0  18       13.18       15.93      3.91 o
   4   0  18       16.14       20.38      4.56 o
  -8   1  18       89.26      104.57     11.51 o
  -7   1  18        0.08       -1.16      1.93 o
  -6   1  18       56.80       58.95      4.78 o
  -5   1  18       26.95       27.62      3.75 o
  -4   1  18        1.51        1.42      2.49 o
  -3   1  18        7.15        5.18      2.37 o
  -2   1  18       11.50        7.36      5.52 o
  -1   1  18       59.27       62.03      5.09 o
   0   1  18        4.64        9.46      2.03 o
   1   1  18       17.70       19.07      3.75 o
   2   1  18        0.42       -1.84      2.60 o
   3   1  18        2.82        5.52      3.25 o
   4   1  18        0.01       -2.88      2.88 o
  -8   2  18       18.15       19.35      6.44 o
  -7   2  18        6.95        9.87      2.37 o
  -6   2  18        0.27        0.46      1.75 o
  -5   2  18        5.91       11.97      3.06 o
  -4   2  18       18.52       15.47      2.78 o
  -3   2  18       16.67       12.73      5.52 o
  -2   2  18        1.00        0.00      4.60 o
  -1   2  18       83.68       94.09      6.44 o
   0   2  18       15.84       21.83      2.46 o
   1   2  18       15.27       16.93      3.54 o
   2   2  18        0.09       -0.46      2.60 o
   3   2  18        0.53        0.00      3.25 o
   4   2  18       24.88       40.37      5.50 o
  -8   3  18       11.27       14.73      3.75 o
  -7   3  18        0.24        1.37      2.23 o
  -6   3  18        1.62        3.15      2.79 o
  -5   3  18       14.51       18.92      3.54 o
  -4   3  18       23.45       19.73      2.63 o
  -3   3  18       29.38       33.14      7.36 o
  -2   3  18        9.92        5.06      3.25 o
  -1   3  18       34.21       33.41      4.42 o
   0   3  18        1.21        3.75      2.44 o
   1   3  18       47.27       60.02     14.73 o
   2   3  18        0.01        1.38      3.25 o
   3   3  18        4.63       -1.84      5.06 o
  -8   4  18        2.56        1.76      3.68 o
  -7   4  18        2.46        1.84      2.15 o
  -6   4  18        4.39        3.68      2.66 o
  -5   4  18       49.25       55.50      4.19 o
  -4   4  18        6.48        8.59      3.33 o
  -3   4  18        1.16        6.44      4.60 o
  -2   4  18       42.15       51.16      5.09 o
  -1   4  18       29.88       41.40      4.85 o
   0   4  18        2.51       -2.88      2.88 o
   1   4  18        0.03       -1.38      3.25 o
   2   4  18       13.88       23.01      4.56 o
   3   4  18        0.60        0.00      3.91 o
  -7   5  18        7.46        5.69      3.20 o
  -6   5  18        3.16        6.71      2.68 o
  -5   5  18       43.10       44.19      3.74 o
  -4   5  18        0.87       -0.92      4.60 o
  -3   5  18        7.57        2.76      5.52 o
  -2   5  18      105.84       91.88      6.41 o
  -1   5  18        2.84       -1.84      5.52 o
   0   5  18        2.70       -0.37      3.06 o
   1   5  18       19.98       11.51      4.14 o
   2   5  18       13.34       13.95      4.19 o
  -7   6  18       15.06       13.03      4.19 o
  -6   6  18       20.73       23.95      3.79 o
  -5   6  18        0.00        1.05      2.18 o
  -4   6  18        0.13        0.92      5.52 o
  -3   6  18       25.65       29.46      7.36 o
  -2   6  18       40.42       45.11      8.29 o
  -1   6  18        3.33       -2.76      4.60 o
   0   6  18       20.69       25.10      4.56 o
   1   6  18       16.90       21.93      6.90 o
  -6   7  18        8.64        1.10      3.06 o
  -5   7  18        4.81        7.36      3.75 o
  -4   7  18       11.85        8.29      6.44 o
  -3   7  18        0.20        0.92      5.52 o
  -2   7  18        0.36        6.44      6.44 o
  -1   7  18        0.60        0.92      5.52 o
   0   7  18        4.65        2.09      3.54 o
  -5   8  18        2.38       -5.52      5.52 o
  -4   8  18        0.71        1.84      5.52 o
  -3   8  18        0.75        0.00      4.60 o
  -2   8  18        0.25       -2.76      5.52 o
  -1   8  18       12.73        8.29      6.44 o
  -2  -9  19        7.82        6.44      3.68 o
  -1  -9  19        5.41       11.05      4.60 o
   0  -9  19        0.40        5.52      3.68 o
   1  -9  19        0.10        0.92      2.60 o
   2  -9  19       25.89       34.06      6.44 o
  -4  -8  19        5.11        2.76      3.68 o
  -3  -8  19        7.23        6.44      3.68 o
  -2  -8  19       54.23       86.53      8.29 o
  -1  -8  19        0.00       -1.84      2.76 o
   0  -8  19        3.54        6.44      3.68 o
   1  -8  19       12.11       15.65      4.60 o
   2  -8  19       30.85       24.86      5.52 o
   3  -8  19        0.38        2.76      3.25 o
  -5  -7  19        0.58        0.00      4.60 o
  -4  -7  19        2.04        0.10      2.88 o
  -3  -7  19        8.60        5.71      3.68 o
  -2  -7  19        0.14        0.35      2.37 o
  -1  -7  19        0.02        0.00      2.76 o
   0  -7  19        3.87       10.13      3.68 o
   1  -7  19       12.83       13.64      3.54 o
   2  -7  19        4.88        3.07      2.88 o
   3  -7  19        3.79        3.93      3.54 o
  -5  -6  19       15.14       20.35      3.75 o
  -4  -6  19       16.47       22.24      5.98 o
  -3  -6  19       15.96       18.00      5.98 o
  -2  -6  19       28.76       41.18      4.42 o
  -1  -6  19        0.70       -2.21      2.21 o
   0  -6  19       20.44       21.28      3.20 o
   1  -6  19       13.84       12.02      2.80 o
   2  -6  19       17.34       21.05      5.06 o
   3  -6  19       19.58       28.57      4.56 o
   4  -6  19        0.32        0.00      3.25 o
  -6  -5  19        1.25        0.51      2.88 o
  -5  -5  19        0.01        2.03      3.06 o
  -4  -5  19        8.56       11.05      3.06 o
  -3  -5  19       10.88       12.22      3.06 o
  -2  -5  19       14.90       10.49      5.06 o
  -1  -5  19        3.21        3.91      2.76 o
   0  -5  19        0.44       -3.68      3.68 o
   1  -5  19        9.16        6.84      3.38 o
   2  -5  19        3.08        4.73      2.27 o
   3  -5  19        2.48        2.07      2.55 o
   4  -5  19        2.00        0.46      3.25 o
  -6  -4  19       11.27       12.50      3.75 o
  -5  -4  19       13.97       16.36      3.75 o
  -4  -4  19        0.00       -2.30      2.37 o
  -3  -4  19       24.30       19.81      3.75 o
  -2  -4  19        2.70        5.52      2.76 o
  -1  -4  19        6.90       11.78      3.22 o
   0  -4  19        0.02       -0.92      4.60 o
   1  -4  19        3.16        0.78      1.99 o
   2  -4  19        1.53       -0.33      2.27 o
   3  -4  19        0.07        1.38      2.36 o
   4  -4  19       21.38       20.62      3.51 o
  -7  -3  19        0.20       -0.18      3.06 o
  -6  -3  19        1.37        2.45      3.68 o
  -5  -3  19       14.12        6.26      3.06 o
  -4  -3  19       13.76       11.55      3.06 o
  -3  -3  19       15.57       20.13      3.54 o
  -2  -3  19       16.11       12.55      3.06 o
  -1  -3  19       36.17       37.74      6.44 o
   0  -3  19        9.24       11.97      5.52 o
   1  -3  19        2.13        1.75      1.83 o
   2  -3  19        5.16        6.21      2.36 o
   3  -3  19        2.81       -2.88      2.88 o
   4  -3  19        3.92        6.90      3.91 o
  -7  -2  19        0.07       -0.55      3.06 o
  -6  -2  19       15.10       17.49      3.54 o
  -5  -2  19       50.01       60.65     11.05 o
  -4  -2  19       13.11       12.33      4.60 o
  -3  -2  19        7.23        6.44      2.47 o
  -2  -2  19       35.19       39.28      4.60 o
  -1  -2  19       10.69       12.89      5.52 o
   0  -2  19       22.19       24.03      3.10 o
   1  -2  19       10.29       12.08      2.98 o
   2  -2  19        0.55       -2.88      2.88 o
   3  -2  19       45.12       51.77     10.13 o
   4  -2  19        8.29       11.51      3.91 o
  -7  -1  19        0.62        1.64      2.88 o
  -6  -1  19        7.08        8.08      2.88 o
  -5  -1  19       13.55       17.61      5.06 o
  -4  -1  19       38.32       38.08      4.42 o
  -3  -1  19        0.41        0.23      2.37 o
  -2  -1  19       64.81       83.77      9.21 o
  -1  -1  19        6.24        6.44      4.60 o
   0  -1  19       14.15       14.65      2.68 o
   1  -1  19       22.72       29.85      4.43 o
   2  -1  19       25.42       29.33      5.98 o
   3  -1  19        9.46        9.21      3.91 o
   4  -1  19        7.65        8.29      3.91 o
  -7   0  19        0.49        4.35      5.98 o
  -6   0  19       19.60       23.25      3.90 o
  -5   0  19        4.32        1.84      4.14 o
  -4   0  19        0.20        2.76      2.37 o
  -3   0  19        0.11       -0.92      2.37 o
  -2   0  19        0.22       -1.84      4.60 o
  -1   0  19        0.16       -2.76      4.60 o
   0   0  19        0.55        2.50      1.83 o
   1   0  19        0.94        1.33      2.88 o
   2   0  19        1.05        3.22      3.25 o
   3   0  19        1.46       -1.94      5.06 o
   4   0  19        2.36       -1.38      3.25 o
  -7   1  19       17.44       21.66      4.42 o
  -6   1  19       10.50        9.12      3.20 o
  -5   1  19        0.22       -0.31      5.06 o
  -4   1  19        0.94       -0.35      3.22 o
  -3   1  19        2.90        3.68      4.14 o
  -2   1  19        4.09        0.92      4.60 o
  -1   1  19       13.46       11.80      3.54 o
   0   1  19       17.49       24.76      2.70 o
   1   1  19        3.54       14.31      3.54 o
   2   1  19        0.00        5.06      3.25 o
   3   1  19        0.17       -3.25      3.25 o
  -7   2  19        6.62        4.08      2.68 o
  -6   2  19        0.57        0.55      3.06 o
  -5   2  19        0.37        1.96      2.37 o
  -4   2  19        2.85        0.12      2.37 o
  -3   2  19       14.79       11.97      5.52 o
  -2   2  19       36.47       41.43      7.36 o
  -1   2  19       17.99       19.51      3.91 o
   0   2  19        1.46        5.19      2.27 o
   1   2  19       12.30       14.92      3.91 o
   2   2  19       10.32        9.67      3.91 o
   3   2  19        7.95        5.98      3.91 o
  -7   3  19        5.43        8.80      2.98 o
  -6   3  19        2.72        3.07      4.60 o
  -5   3  19        7.34        2.99      2.37 o
  -4   3  19        0.21       -1.96      2.37 o
  -3   3  19       11.21       11.97      5.52 o
  -2   3  19        0.86        1.84      4.60 o
  -1   3  19        6.20        7.53      3.54 o
   0   3  19        0.20       -2.60      2.60 o
   1   3  19        0.35        0.41      2.88 o
   2   3  19        7.24        8.29      3.91 o
  -7   4  19        0.73       -0.74      3.68 o
  -6   4  19        2.55        3.99      6.90 o
  -5   4  19        2.19       -0.92      2.47 o
  -4   4  19        1.88        5.52      5.52 o
  -3   4  19        3.07        0.92      5.52 o
  -2   4  19       28.57       20.25      7.36 o
  -1   4  19        1.25       -4.60      4.60 o
   0   4  19        0.63       -4.14      4.14 o
   1   4  19        2.53        1.09      3.54 o
   2   4  19        6.69        9.67      3.91 o
  -7   5  19        0.20       -1.29      3.06 o
  -6   5  19        2.00       -1.23      2.88 o
  -5   5  19        0.48        2.39      3.06 o
  -4   5  19        0.00       -2.76      5.52 o
  -3   5  19       10.43       13.81      6.44 o
  -2   5  19       30.30       24.86      7.36 o
  -1   5  19        5.92        7.36      6.44 o
   0   5  19        0.17       -3.18      3.54 o
   1   5  19        0.02       -0.17      3.54 o
  -6   6  19       20.08       21.33      4.42 o
  -5   6  19        0.43        4.60      5.52 o
  -4   6  19       21.76       13.81      6.44 o
  -3   6  19        0.47       -5.52      5.52 o
  -2   6  19        5.80        2.76      5.52 o
  -1   6  19       66.31       69.96     10.13 o
   0   6  19        5.49       11.75      4.19 o
  -5   7  19        0.52        0.00      5.52 o
  -4   7  19        0.65        5.52      6.44 o
  -3   7  19        0.61       -1.84      5.52 o
  -2   7  19        4.70       -2.76      5.52 o
  -1   7  19       25.49       20.25      7.36 o
  -2  -8  20        0.43        0.92      3.68 o
  -1  -8  20        4.12        7.36      3.68 o
   0  -8  20        0.29        0.92      2.76 o
  -3  -7  20        8.95       12.06      9.21 o
  -2  -7  20       18.18       19.33      4.60 o
  -1  -7  20        9.39       12.89      3.68 o
   2  -7  20        3.25       11.38      3.54 o
  -4  -6  20        3.65        4.05      3.06 o
  -3  -6  20        0.78        2.58      5.52 o
  -2  -6  20       14.77       13.27      3.75 o
  -1  -6  20       19.02       25.68      3.75 o
   0  -6  20        6.89        5.52      5.52 o
   1  -6  20       12.95        8.29      4.60 o
   2  -6  20       15.06       10.38      3.54 o
   3  -6  20        1.59        1.64      2.88 o
  -5  -5  20        0.47       -1.10      3.06 o
  -4  -5  20       13.07       18.83      3.75 o
  -3  -5  20       21.12       29.81      4.42 o
  -2  -5  20        0.11        3.99      2.88 o
  -1  -5  20        3.64        1.94      2.88 o
   0  -5  20        0.41        1.84      4.60 o
   1  -5  20        7.69       11.90      3.02 o
   2  -5  20        5.81        8.69      2.98 o
   3  -5  20       12.44        9.71      3.54 o
  -5  -4  20        0.71        0.82      2.88 o
  -4  -4  20        5.16        5.52      3.06 o
  -3  -4  20       19.97       37.01      4.60 o
  -2  -4  20       56.15       60.68      9.21 o
  -1  -4  20        2.92       -4.60      4.60 o
   0  -4  20       19.46       16.57      6.44 o
   1  -4  20        0.14        2.53      3.74 o
   2  -4  20       14.18       10.37      2.91 o
   3  -4  20       21.35       20.90      3.51 o
  -6  -3  20        4.13        2.03      3.68 o
  -5  -3  20        0.42        1.23      2.47 o
  -4  -3  20       16.17       13.56      3.20 o
  -3  -3  20       30.92       31.78      3.90 o
  -2  -3  20        0.42        3.11      3.22 o
  -1  -3  20       51.18       45.11      8.29 o
   0  -3  20        6.49        9.21      5.52 o
   1  -3  20        1.08        1.53      2.47 o
   2  -3  20       16.66       18.80      4.19 o
   3  -3  20       18.58       19.09      4.56 o
  -6  -2  20        6.89        7.28      4.14 o
  -5  -2  20       18.70       13.39      3.22 o
  -4  -2  20       24.17       35.15      6.44 o
  -3  -2  20       16.04       19.43      3.75 o
  -2  -2  20        0.05        0.00      4.60 o
  -1  -2  20       32.68       37.74      7.36 o
   0  -2  20       23.11       19.33      6.44 o
   1  -2  20       10.18        8.70      3.54 o
   2  -2  20        0.03        0.37      3.06 o
   3  -2  20        6.70        5.59      4.19 o
  -6  -1  20        3.91        5.22      2.88 o
  -5  -1  20        3.81        3.50      3.06 o
  -4  -1  20        1.38       -1.15      2.37 o
  -3  -1  20       11.61       11.55      7.82 o
  -2  -1  20       13.69       16.57      6.44 o
  -1  -1  20        1.05       -2.76      4.60 o
   0  -1  20        1.78        6.44      5.52 o
   1  -1  20        5.13       -0.10      7.36 o
   2  -1  20       17.65       12.80      6.44 o
   3  -1  20        4.16        7.36      3.91 o
  -7   0  20        0.76       -2.76      5.52 o
  -6   0  20        3.18        6.81      3.06 o
  -5   0  20        7.87       11.74      3.75 o
  -4   0  20        4.11        6.08      3.06 o
  -3   0  20        1.18        0.00      4.60 o
  -2   0  20        9.38        5.52      4.60 o
  -1   0  20        1.44       -4.60      4.60 o
   0   0  20        8.75       11.51      3.91 o
   1   0  20        5.06        4.60      3.06 o
   2   0  20       46.71       65.87      6.16 o
   3   0  20        1.42        3.68      3.91 o
  -7   1  20        1.52        3.01      3.54 o
[truncated: 7,550 more chars]
